# Supplementary material for: Epigenetic regulation of p62/SQSTM1 overcomes the radioresistance of head and neck cancer cells via autophagy-dependent senescence induction
Source: Cell Death Dis. 2021 Mar 5;12(3):250. doi: 10.1038/s41419-021-03539-5 (PMC7935951; doi:10.1038/s41419-021-03539-5)
Supplement: Supplementary file 7 — RNA sequencing DEGs list [file 41419_2021_3539_MOESM7_ESM.xlsx]

## Sheet: DEGs
DEG-selection pair :	GroupA vs. GroupB	F8-S vs. G2-R		337 DEGs which have been selected by ( |fold-change| ≥ 2 ) n ( q-value ≤ 0.05 ) from F8-S vs. G2-R
DEG-selection condition :	( |Fold-Change| ≥ 2 ) ∩ ( Q-value ≤ 0.05 )	( |fold-change| ≥ 2 ) n ( q-value ≤ 0.05 )		Enriched from the 337 genes mapped to g:ProfileR, when applied the top-ranked 337 DEGs which selected for analysis
Count of total DEGs :	180	337		Discovery of enriched terms such as gene ontology(GO), biological pathways(KEGG or Reactiome), regulatory motifs in genome such as microRNA targets(miRBase) or transcription factor binding sites(TRANSFAC), protein databases(CORUM or HPA), human-specific phenotype database(HPO or OMIM) using g:Profiler
Count of the top-ranked DEGs, those selected for anlaysis :	180	337
Count of the gene symbols mapped to enrichment DB :	167	337
Species	Mapping to g:Profiler	Officail Gene Symbol	F8-S	G2-R	Status	Log2FC	p-value	q-value	Full Description	Ensembl Gene ID	Significant Rank	Gene Ontology Biological Process	Gene Ontology Cellular Component	Gene Ontology Molecular Function	Pathway KEGG
hsapiens	Success	AJAP1	0	10.9036	OK	Inf	5e-05	0.000221809	adherens junctions associated protein 1 [Source:HGNC Symbol;Acc:HGNC:30801]	ENSG00000196581	1	anatomical structure development, anatomical structure morphogenesis, animal organ development, animal organ morphogenesis, biological adhesion, biological regulation, cell adhesion, cell differentiation, cell-substrate adhesion, cellular developmental process, developmental process, epithelium development, morphogenesis of an epithelium, multicellular organism development, multicellular organism…	cell periphery, integral component of plasma membrane, intrinsic component of plasma membrane, plasma membrane, plasma membrane part, plasma membrane region	binding, molecular_function, protein binding
hsapiens	Success	SVIP	0.0683286	8.93777	OK	7.031281541996	0.0004	0.00150727	small VCP interacting protein [Source:HGNC Symbol;Acc:HGNC:25238]	ENSG00000198168	2	biological regulation, cell activation, cellular response to stimulus, immune system process, localization, negative regulation of biological process, negative regulation of cellular process, negative regulation of response to stimulus, positive regulation of biological process, positive regulation of biosynthetic process, positive regulation of cellular metabolic process, positive regulation of …	cell periphery, extracellular region, extracellular region part, extracellular space, plasma membrane, vesicle	binding, molecular_function, protein binding
hsapiens	Success	PIK3CG	0.0333731	2.60686	OK	6.28748359206659	0.0013	0.00435533	phosphatidylinositol-4,5-bisphosphate 3-kinase catalytic subunit gamma [Source:HGNC Symbol;Acc:HGNC:8978]	ENSG00000105851	3	anatomical structure development, anatomical structure formation involved in morphogenesis, anatomical structure morphogenesis, angiogenesis, apoptotic process, biological adhesion, biological regulation, blood vessel development, blood vessel morphogenesis, cardiovascular system development, cell activation, cell adhesion, cell chemotaxis, cell communication, cell death, cell migration, cell mot…	cell periphery, plasma membrane	binding, molecular_function, protein binding, signaling receptor binding	Apelin signaling pathway, cGMP-PKG signaling pathway
hsapiens	Success	SAT1	7.27989	0.129694	OK	-5.81073300807747	5e-05	0.000221809	spermidine/spermine N1-acetyltransferase 1 [Source:HGNC Symbol;Acc:HGNC:10540]	ENSG00000130066	4	anatomical structure development, anatomical structure formation involved in morphogenesis, anatomical structure morphogenesis, angiogenesis, biological regulation, blood vessel development, blood vessel morphogenesis, cardiovascular system development, cell proliferation, circulatory system development, developmental process, multicellular organism development, multicellular organismal process, …		binding, molecular_function, protein binding
hsapiens	Success	RIMS2	0.15687	7.496	OK	5.57847957186591	5e-05	0.000221809	regulating synaptic membrane exocytosis 2 [Source:HGNC Symbol;Acc:HGNC:17283]	ENSG00000176406	5	anatomical structure development, anatomical structure morphogenesis, biological regulation, cell communication, cell differentiation, cell growth, cell surface receptor signaling pathway, cell-cell signaling, cellular developmental process, cellular response to stimulus, developmental growth, developmental growth involved in morphogenesis, developmental process, generation of neurons, growth, ho…	cell periphery, extracellular region, extracellular region part, extracellular space, plasma membrane, plasma membrane part, plasma membrane region, vesicle	binding, molecular_function, protein binding
hsapiens	Success	IL24	0.273319	12.2579	OK	5.48698227670997	5e-05	0.000221809	interleukin 24 [Source:HGNC Symbol;Acc:HGNC:11346]	ENSG00000162892	6	apoptotic process, biological regulation, cell communication, cell death, cell migration, cell motility, cell proliferation, cellular response to chemical stimulus, cellular response to organic substance, cellular response to stimulus, intracellular signal transduction, localization, localization of cell, locomotion, movement of cell or subcellular component, negative regulation of biological pro…	extracellular region, extracellular region part, extracellular space	binding, cytokine activity, molecular function regulator, molecular_function, protein binding, receptor ligand activity, receptor regulator activity, signaling receptor binding
hsapiens	Success	CSDC2	0.153847	4.14639	OK	4.75228760277938	0.0001	0.000421842	cold shock domain containing C2 [Source:HGNC Symbol;Acc:HGNC:30359]	ENSG00000172346	7	biological regulation, negative regulation of biological process, regulation of biological process, regulation of biological quality, regulation of cellular process		binding, molecular_function, protein binding
hsapiens	Success	CNN1	0.19771	5.07605	OK	4.68224853176634	5e-05	0.000221809	calponin 1 [Source:HGNC Symbol;Acc:HGNC:2155]	ENSG00000130176	8	biological regulation, cell proliferation, multicellular organismal process, muscle system process, negative regulation of biological process, negative regulation of cell proliferation, negative regulation of cellular process, regulation of biological process, regulation of cell proliferation, regulation of cellular process, regulation of multicellular organismal process, regulation of smooth mus…		binding, molecular_function, protein binding
hsapiens	Success	RNASE1	1.50089	33.9476	OK	4.49941943254128	5e-05	0.000221809	ribonuclease A family member 1, pancreatic [Source:HGNC Symbol;Acc:HGNC:10044]	ENSG00000129538	9		extracellular region, extracellular region part, extracellular space, vesicle	binding, molecular_function, protein binding
hsapiens	Success	SECTM1	6.01161	0.286435	OK	-4.39147172426852	0.0005	0.00184092	secreted and transmembrane 1 [Source:HGNC Symbol;Acc:HGNC:10707]	ENSG00000141574	10	anatomical structure development, biological regulation, cell communication, cellular response to stimulus, developmental process, immune system process, intracellular signal transduction, positive regulation of biological process, positive regulation of cell communication, positive regulation of cellular process, positive regulation of intracellular signal transduction, positive regulation of re…	cell periphery, extracellular region, extracellular region part, extracellular space, plasma membrane, vesicle	binding, cytokine activity, molecular function regulator, molecular_function, protein binding, receptor ligand activity, receptor regulator activity, signaling receptor binding
hsapiens	Success	LARGE1	2.42125	0	OK	-Inf	5e-05	0.000221809	LARGE xylosyl- and glucuronyltransferase 1 [Source:HGNC Symbol;Acc:HGNC:6511]	ENSG00000133424	11	anatomical structure development, animal organ development, biological regulation, developmental growth, developmental process, growth, multicellular organism development, multicellular organismal process, regulation of biological quality, response to stimulus, response to stress, response to wounding, system development, tissue development, wound healing		binding, molecular_function
hsapiens	Success	COLEC12	2.13561	0.110454	OK	-4.27313063879837	5e-05	0.000221809	collectin subfamily member 12 [Source:HGNC Symbol;Acc:HGNC:16016]	ENSG00000158270	12	biological regulation, cell communication, cellular response to chemical stimulus, cellular response to organic substance, cellular response to stimulus, immune system process, localization, positive regulation of biological process, positive regulation of cellular process, positive regulation of response to stimulus, regulation of biological process, regulation of cellular process, regulation of…	cell periphery, extracellular region, extracellular region part, extracellular space, plasma membrane, vesicle	binding, molecular transducer activity, molecular_function, signaling receptor activity
hsapiens	Success	C8orf46	0.783225	14.7548	OK	4.23561373957047	5e-05	0.000221809	chromosome 8 open reading frame 46 [Source:HGNC Symbol;Acc:HGNC:28498]	ENSG00000169085	13
hsapiens	Success	EVI2A	0.803779	14.7726	OK	4.1999810695446	5e-05	0.000221809	ecotropic viral integration site 2A [Source:HGNC Symbol;Acc:HGNC:3499]	ENSG00000126860	14	biological regulation, cell communication, cellular response to stimulus, regulation of biological process, regulation of cellular process, response to stimulus, signal transduction, signaling		molecular transducer activity, molecular_function, signaling receptor activity
hsapiens	Success	KLHL13	2.25807	0.124745	OK	-4.17803631417397	5e-05	0.000221809	kelch like family member 13 [Source:HGNC Symbol;Acc:HGNC:22931]	ENSG00000003096	15			molecular_function
hsapiens	Success	NR2F1	3.92675	0.23007	OK	-4.09319096989805	0.0003	0.00115841	nuclear receptor subfamily 2 group F member 1 [Source:HGNC Symbol;Acc:HGNC:7975]	ENSG00000175745	16	anatomical structure development, biological regulation, cell communication, cell differentiation, cellular developmental process, cellular response to chemical stimulus, cellular response to organic substance, cellular response to stimulus, developmental process, generation of neurons, multicellular organism development, multicellular organismal process, negative regulation of biological process…		binding, molecular transducer activity, molecular_function, protein binding, signaling receptor activity
hsapiens	Success	SPN	0.963429	16.2785	OK	4.07864560592962	5e-05	0.000221809	sialophorin [Source:HGNC Symbol;Acc:HGNC:11249]	ENSG00000197471	17	biological adhesion, biological regulation, cell adhesion, cell communication, cell migration, cell motility, cellular response to stimulus, chemotaxis, immune system process, leukocyte migration, localization, localization of cell, locomotion, movement of cell or subcellular component, multicellular organismal process, negative regulation of biological process, negative regulation of cell adhesi…	cell periphery, extracellular region, extracellular region part, extracellular space, integral component of plasma membrane, intrinsic component of plasma membrane, plasma membrane, plasma membrane part, vesicle	binding, molecular transducer activity, molecular_function, protein binding, signaling receptor activity	Cell adhesion molecules (CAMs)
hsapiens	Success	PLXNA2	0.272325	4.3363	OK	3.99306323472825	5e-05	0.000221809	plexin A2 [Source:HGNC Symbol;Acc:HGNC:9100]	ENSG00000076356	18	anatomical structure development, anatomical structure formation involved in morphogenesis, anatomical structure morphogenesis, animal organ development, axon development, axon guidance, biological regulation, cell communication, cell differentiation, cell growth, cell migration, cell motility, cell surface receptor signaling pathway, cellular developmental process, cellular response to stimulus,…	cell periphery, integral component of plasma membrane, intrinsic component of plasma membrane, plasma membrane, plasma membrane part	binding, molecular transducer activity, molecular_function, protein binding, signaling receptor activity
hsapiens	Success	FOXF1	12.9008	0.811153	OK	-3.99134266028961	5e-05	0.000221809	forkhead box F1 [Source:HGNC Symbol;Acc:HGNC:3809]	ENSG00000103241	19	anatomical structure development, anatomical structure formation involved in morphogenesis, anatomical structure morphogenesis, animal organ development, animal organ morphogenesis, artery development, biological adhesion, biological regulation, blood vessel development, blood vessel morphogenesis, cardiac chamber morphogenesis, cardiovascular system development, cell activation, cell adhesion, c…		binding, molecular_function
hsapiens	Success	FSTL1	0.39406	6.03727	OK	3.93740910527045	5e-05	0.000221809	follistatin like 1 [Source:HGNC Symbol;Acc:HGNC:3972]	ENSG00000163430	20	biological regulation, cell communication, cell surface receptor signaling pathway, cellular response to chemical stimulus, cellular response to organic substance, cellular response to stimulus, enzyme linked receptor protein signaling pathway, regulation of biological process, regulation of cellular process, response to chemical, response to endogenous stimulus, response to external stimulus, re…	extracellular region, extracellular region part, extracellular space, vesicle	binding, molecular_function, protein binding
hsapiens	Success	CADM1	0.550532	8.12668	OK	3.88376775828941	5e-05	0.000221809	cell adhesion molecule 1 [Source:HGNC Symbol;Acc:HGNC:5951]	ENSG00000182985	21	anatomical structure development, apoptotic process, biological adhesion, biological regulation, cell adhesion, cell death, cell differentiation, cellular developmental process, developmental process, immune system process, localization, multicellular organism development, multicellular organismal process, peptide secretion, positive regulation of biological process, positive regulation of cellul…	cell periphery, extracellular region, extracellular region part, extracellular space, integral component of plasma membrane, intrinsic component of plasma membrane, plasma membrane, plasma membrane part, plasma membrane region, vesicle	binding, molecular_function, protein binding, signaling receptor activity, signaling receptor binding	Cell adhesion molecules (CAMs)
hsapiens	Success	PDE1C	0.214098	3.07284	OK	3.84322942512091	5e-05	0.000221809	phosphodiesterase 1C [Source:HGNC Symbol;Acc:HGNC:8776]	ENSG00000154678	22	biological regulation, cell communication, cellular response to stimulus, multicellular organismal process, regulation of biological process, regulation of cellular process, response to stimulus, signal transduction, signaling		binding, molecular_function, protein binding
hsapiens	Success	ARL14	0.272494	3.69247	OK	3.76028983076561	0.0004	0.00150727	ADP ribosylation factor like GTPase 14 [Source:HGNC Symbol;Acc:HGNC:22974]	ENSG00000179674	23	biological regulation, cell communication, cellular response to stimulus, intracellular signal transduction, regulation of biological process, regulation of cellular process, response to stimulus, signal transduction, signaling	vesicle	binding, molecular_function, protein binding
hsapiens	Success	ADAMTS6	2.9465	39.4228	OK	3.74195607597363	5e-05	0.000221809	ADAM metallopeptidase with thrombospondin type 1 motif 6 [Source:HGNC Symbol;Acc:HGNC:222]	ENSG00000049192	24		extracellular matrix, extracellular region	binding, molecular_function
hsapiens	Success	TNNC1	1.49206	19.0435	OK	3.67392119880191	5e-05	0.000221809	troponin C1, slow skeletal and cardiac type [Source:HGNC Symbol;Acc:HGNC:11943]	ENSG00000114854	25	anatomical structure development, anatomical structure morphogenesis, animal organ development, animal organ morphogenesis, biological regulation, cardiac chamber morphogenesis, circulatory system development, developmental process, localization, movement of cell or subcellular component, multicellular organism development, multicellular organismal process, muscle system process, regulation of bi…		binding, molecular_function, protein binding
hsapiens	Success	NEO1	4.91838	0.387147	OK	-3.66722983573464	5e-05	0.000221809	neogenin 1 [Source:HGNC Symbol;Acc:HGNC:7754]	ENSG00000067141	26	anatomical structure development, anatomical structure morphogenesis, axon development, axon guidance, biological adhesion, biological regulation, cell adhesion, cell communication, cell differentiation, cell surface receptor signaling pathway, cellular developmental process, cellular response to chemical stimulus, cellular response to organic substance, cellular response to stimulus, chemotaxis,…	cell periphery, integral component of plasma membrane, intrinsic component of plasma membrane, plasma membrane, plasma membrane part	binding, molecular_function, protein binding, signaling receptor activity	Cell adhesion molecules (CAMs)
hsapiens	Success	GJA5	3.48519	0.277692	OK	-3.64967978835615	5e-05	0.000221809	gap junction protein alpha 5 [Source:HGNC Symbol;Acc:HGNC:4279]	ENSG00000265107	27	anatomical structure development, anatomical structure formation involved in morphogenesis, anatomical structure morphogenesis, angiogenesis, animal organ development, animal organ morphogenesis, artery development, biological regulation, blood vessel development, blood vessel morphogenesis, cardiac chamber morphogenesis, cardiovascular system development, cell communication, cell-cell signaling,…	cell periphery, integral component of plasma membrane, intrinsic component of plasma membrane, plasma membrane, plasma membrane part	binding, molecular_function, protein binding
hsapiens	Success	CYP24A1	0.234246	2.85831	OK	3.60906607576119	5e-05	0.000221809	cytochrome P450 family 24 subfamily A member 1 [Source:HGNC Symbol;Acc:HGNC:2602]	ENSG00000019186	28	biological regulation, cell communication, cell differentiation, cellular developmental process, cellular response to chemical stimulus, cellular response to organic substance, cellular response to stimulus, developmental process, multicellular organismal process, ossification, regulation of biological process, regulation of cellular process, response to chemical, response to external stimulus, r…	cell periphery, plasma membrane	binding, molecular_function
hsapiens	Success	SERPINB7	0.724838	8.79473	OK	3.60090879084676	5e-05	0.000221809	serpin family B member 7 [Source:HGNC Symbol;Acc:HGNC:13902]	ENSG00000166396	29	anatomical structure development, animal organ development, biological regulation, blood vessel development, cardiovascular system development, cell proliferation, circulatory system development, developmental process, kidney development, multicellular organism development, multicellular organismal process, negative regulation of biological process, negative regulation of cellular process, positi…	extracellular region, extracellular region part, extracellular space	molecular function regulator, molecular_function
hsapiens	Success	GCA	3.90549	0.329663	OK	-3.5664396874723	5e-05	0.000221809	grancalcin [Source:HGNC Symbol;Acc:HGNC:15990]	ENSG00000115271	30	cell activation, immune system process, localization, response to stimulus, secretion, secretion by cell	cell periphery, extracellular region, extracellular region part, extracellular space, plasma membrane, vesicle	binding, molecular_function, protein binding
hsapiens	Success	DTNA	0.260682	3.01474	OK	3.5316707114057	5e-05	0.000221809	dystrobrevin alpha [Source:HGNC Symbol;Acc:HGNC:3057]	ENSG00000134769	31	biological regulation, cell communication, cell-cell signaling, cellular response to stimulus, multicellular organismal process, muscle system process, regulation of biological process, regulation of cellular process, response to stimulus, signal transduction, signaling	axon, cell periphery, plasma membrane, plasma membrane part	binding, molecular_function, protein binding
hsapiens	Success	GPR87	2.29205	24.9846	OK	3.44632869964099	5e-05	0.000221809	G protein-coupled receptor 87 [Source:HGNC Symbol;Acc:HGNC:4538]	ENSG00000138271	32	biological regulation, cell communication, cell surface receptor signaling pathway, cellular response to stimulus, negative regulation of biological process, negative regulation of cellular process, regulation of biological process, regulation of catalytic activity, regulation of cellular process, regulation of molecular function, regulation of phosphate metabolic process, regulation of phosphoru…	cell periphery, integral component of plasma membrane, intrinsic component of plasma membrane, plasma membrane, plasma membrane part	molecular transducer activity, molecular_function, signaling receptor activity
hsapiens	Success	ZNF32	6.33069	0.6143	OK	-3.36534746326557	5e-05	0.000221809	zinc finger protein 32 [Source:HGNC Symbol;Acc:HGNC:13095]	ENSG00000169740	33	biological regulation, regulation of biological process, regulation of cellular process		binding, molecular_function, protein binding
hsapiens	Success	EXOC3L2	0.516518	5.2782	OK	3.35315548669628	5e-05	0.000221809	Exocyst complex component 3-like protein 2 [Source:UniProtKB/Swiss-Prot;Acc:Q2M3D2]	ENSG00000283632	34	localization, secretion, secretion by cell	cell periphery	binding, molecular_function, protein binding
hsapiens	Success	SYTL3	2.96241	30.017	OK	3.34093656661809	5e-05	0.000221809	synaptotagmin like 3 [Source:HGNC Symbol;Acc:HGNC:15587]	ENSG00000164674	35	biological regulation, cell communication, cell-cell signaling, localization, regulation of biological process, regulation of biological quality, regulation of cellular process, regulation of localization, regulation of secretion, regulation of secretion by cell, regulation of transport, secretion, secretion by cell, signal release, signaling	cell periphery, plasma membrane, plasma membrane part, vesicle	binding, molecular_function, protein binding, signaling receptor binding
hsapiens	Success	FGF1	0.605552	5.6955	OK	3.23349974212574	5e-05	0.000221809	fibroblast growth factor 1 [Source:HGNC Symbol;Acc:HGNC:3665]	ENSG00000113578	36	anatomical structure development, anatomical structure formation involved in morphogenesis, anatomical structure morphogenesis, angiogenesis, animal organ development, animal organ morphogenesis, biological regulation, blood vessel development, blood vessel morphogenesis, cardiovascular system development, cell chemotaxis, cell communication, cell differentiation, cell migration, cell motility, c…	cell periphery, extracellular matrix, extracellular region, extracellular region part, extracellular space	binding, molecular function regulator, molecular_function, protein binding, receptor ligand activity, receptor regulator activity, signaling receptor binding
hsapiens	Success	KISS1	4.27615	40.1215	OK	3.22999117786443	5e-05	0.000221809	KiSS-1 metastasis-suppressor [Source:HGNC Symbol;Acc:HGNC:6341]	ENSG00000170498	37	biological regulation, cell communication, cell proliferation, cell-cell signaling, cellular response to stimulus, endocrine hormone secretion, endocrine process, hormone secretion, hormone transport, intracellular signal transduction, localization, MAPK cascade, modulation of chemical synaptic transmission, multicellular organismal process, negative regulation of biological process, negative reg…	cell periphery, extracellular region, extracellular region part, extracellular space, plasma membrane, plasma membrane part, plasma membrane region	binding, molecular_function, protein binding, signaling receptor binding
hsapiens	Success	NTRK1	0.756132	7.05809	OK	3.2225678098039	5e-05	0.000221809	neurotrophic receptor tyrosine kinase 1 [Source:HGNC Symbol;Acc:HGNC:8031]	ENSG00000198400	38	anatomical structure development, anatomical structure morphogenesis, animal organ development, apoptotic process, axon development, axon guidance, biological regulation, cell activation, cell communication, cell death, cell differentiation, cell proliferation, cell surface receptor signaling pathway, cell-cell signaling, cellular developmental process, cellular response to chemical stimulus, cel…	axon, cell periphery, integral component of plasma membrane, intrinsic component of plasma membrane, plasma membrane, plasma membrane part, vesicle	binding, molecular transducer activity, molecular_function, protein binding, signaling receptor activity, signaling receptor binding
hsapiens	Success	NOV	19.4039	2.11546	OK	-3.19730333760159	5e-05	0.000221809	nephroblastoma overexpressed [Source:HGNC Symbol;Acc:HGNC:7885]	ENSG00000136999	39	anatomical structure development, anatomical structure formation involved in morphogenesis, anatomical structure morphogenesis, angiogenesis, animal organ development, biological adhesion, biological regulation, blood vessel development, blood vessel morphogenesis, cardiovascular system development, cell adhesion, cell chemotaxis, cell communication, cell death, cell differentiation, cell growth,…	axon, extracellular matrix, extracellular region, extracellular region part, extracellular space	binding, insulin-like growth factor binding, molecular function regulator, molecular_function, protein binding, receptor ligand activity, receptor regulator activity, signaling receptor binding
hsapiens	Success	ZNF700	2.5122	0.278259	OK	-3.17445106799625	5e-05	0.000221809	zinc finger protein 700 [Source:HGNC Symbol;Acc:HGNC:25292]	ENSG00000196757	40	biological regulation, regulation of biological process, regulation of cellular process		binding, molecular_function
hsapiens	Success	GSG1	0.504502	4.5288	OK	3.16619693503281	5e-05	0.000221809	germ cell associated 1 [Source:HGNC Symbol;Acc:HGNC:19716]	ENSG00000111305	41			binding, molecular_function, protein binding
hsapiens	Success	LPXN	0.822206	7.10918	OK	3.11211135844414	5e-05	0.000221809	leupaxin [Source:HGNC Symbol;Acc:HGNC:14061]	ENSG00000110031	42	biological adhesion, biological regulation, cell adhesion, cell communication, cell surface receptor signaling pathway, cellular response to stimulus, immune system process, negative regulation of biological process, negative regulation of cell adhesion, negative regulation of cell communication, negative regulation of cellular process, negative regulation of response to stimulus, negative regula…	cell periphery, plasma membrane	binding, molecular_function, protein binding
hsapiens	Success	SHISA2	2.84036	0.354624	OK	-3.0017117125969	5e-05	0.000221809	shisa family member 2 [Source:HGNC Symbol;Acc:HGNC:20366]	ENSG00000180730	43	anatomical structure development, biological regulation, cell communication, cell surface receptor signaling pathway, cell-cell signaling, cellular response to chemical stimulus, cellular response to organic substance, cellular response to stimulus, developmental process, enzyme linked receptor protein signaling pathway, multicellular organism development, multicellular organismal process, negati…
hsapiens	Success	CDH4	1.24123	9.74987	OK	2.9736125110753	5e-05	0.000221809	cadherin 4 [Source:HGNC Symbol;Acc:HGNC:1763]	ENSG00000179242	44	anatomical structure development, anatomical structure morphogenesis, axon development, axon guidance, biological adhesion, biological regulation, cell adhesion, cell differentiation, cell growth, cellular developmental process, chemotaxis, developmental growth, developmental growth involved in morphogenesis, developmental process, generation of neurons, growth, locomotion, movement of cell or su…	cell periphery, integral component of plasma membrane, intrinsic component of plasma membrane, plasma membrane, plasma membrane part	binding, molecular_function	Cell adhesion molecules (CAMs)
hsapiens	Success	IGFBP2	41.412	5.40563	OK	-2.93751420761516	5e-05	0.000221809	insulin like growth factor binding protein 2 [Source:HGNC Symbol;Acc:HGNC:5471]	ENSG00000115457	45	biological adhesion, biological regulation, cell activation, cell adhesion, cell communication, cell growth, cell proliferation, cell surface receptor signaling pathway, cell-cell signaling, cellular response to chemical stimulus, cellular response to organic substance, cellular response to stimulus, developmental process, enzyme linked receptor protein signaling pathway, growth, immune system pr…	cell periphery, extracellular region, extracellular region part, extracellular space, plasma membrane, plasma membrane part, plasma membrane region, vesicle	binding, insulin-like growth factor binding, molecular_function, protein binding, signaling receptor binding
hsapiens	Success	DCLK1	1.27257	9.64288	OK	2.92171907819345	5e-05	0.000221809	doublecortin like kinase 1 [Source:HGNC Symbol;Acc:HGNC:2700]	ENSG00000133083	46	anatomical structure development, anatomical structure morphogenesis, animal organ development, axon development, biological regulation, cell communication, cell differentiation, cell growth, cell migration, cell motility, cellular developmental process, cellular response to stimulus, developmental growth, developmental growth involved in morphogenesis, developmental process, generation of neuron…	cell periphery, integral component of plasma membrane, intrinsic component of plasma membrane, plasma membrane, plasma membrane part	binding, molecular_function
hsapiens	Success	GLUL	19.0912	2.53487	OK	-2.91292412181532	5e-05	0.000221809	glutamate-ammonia ligase [Source:HGNC Symbol;Acc:HGNC:4341]	ENSG00000135821	47	biological regulation, cell communication, cell proliferation, cell-cell signaling, cellular response to stimulus, epithelial cell proliferation, hormone secretion, hormone transport, localization, modulation of chemical synaptic transmission, peptide hormone secretion, peptide secretion, positive regulation of biological process, positive regulation of cell communication, positive regulation of …	axon, axon part, extracellular region, extracellular region part, extracellular space, vesicle	binding, molecular_function, protein binding
hsapiens	Success	BMF	4.01442	0.554677	OK	-2.855471753803	5e-05	0.000221809	Bcl2 modifying factor [Source:HGNC Symbol;Acc:HGNC:24132]	ENSG00000104081	48	apoptotic process, biological regulation, cell communication, cell death, cellular response to stimulus, intracellular signal transduction, localization, negative regulation of biological process, negative regulation of cellular process, positive regulation of apoptotic process, positive regulation of biological process, positive regulation of cell communication, positive regulation of cell death…	cell periphery, plasma membrane, vesicle	binding, molecular_function, protein binding
hsapiens	Success	MAP1LC3C	1.26335	8.75409	OK	2.79270283580342	5e-05	0.000221809	microtubule associated protein 1 light chain 3 gamma [Source:HGNC Symbol;Acc:HGNC:13353]	ENSG00000197769	49	cell communication, cellular response to stimulus, response to external stimulus, response to stimulus, response to stress	vesicle	binding, molecular_function, protein binding
hsapiens	Success	HEY1	7.14777	1.03388	OK	-2.78942446709812	5e-05	0.000221809	hes related family bHLH transcription factor with YRPW motif 1 [Source:HGNC Symbol;Acc:HGNC:4880]	ENSG00000164683	50	anatomical structure development, anatomical structure formation involved in morphogenesis, anatomical structure morphogenesis, angiogenesis, animal organ development, animal organ morphogenesis, artery development, biological regulation, blood vessel development, blood vessel morphogenesis, cardiac chamber morphogenesis, cardiovascular system development, cell communication, cell differentiation…		binding, molecular_function, protein binding
hsapiens	Success	OR51B4	2.84834	19.5375	OK	2.77805260023607	5e-05	0.000221809	olfactory receptor family 51 subfamily B member 4 [Source:HGNC Symbol;Acc:HGNC:14708]	ENSG00000183251	51	biological regulation, cell communication, cellular response to stimulus, multicellular organismal process, regulation of biological process, regulation of cellular process, response to chemical, response to stimulus, signal transduction, signaling	cell periphery, plasma membrane	molecular transducer activity, molecular_function, signaling receptor activity
hsapiens	Success	TIE1	5.3381	35.5797	OK	2.73665610895453	5e-05	0.000221809	tyrosine kinase with immunoglobulin like and EGF like domains 1 [Source:HGNC Symbol;Acc:HGNC:11809]	ENSG00000066056	52	anatomical structure development, anatomical structure formation involved in morphogenesis, anatomical structure morphogenesis, angiogenesis, biological regulation, blood vessel development, blood vessel morphogenesis, cardiovascular system development, cell communication, cell differentiation, cell migration, cell motility, cellular developmental process, cellular response to stimulus, circulato…	cell periphery, integral component of plasma membrane, intrinsic component of plasma membrane, plasma membrane, plasma membrane part	binding, molecular transducer activity, molecular_function, protein binding, signaling receptor activity
hsapiens	Success	NTSR1	2.64892	0.403491	OK	-2.71479587436519	5e-05	0.000221809	neurotensin receptor 1 (high affinity) [Source:HGNC Symbol;Acc:HGNC:8039]	ENSG00000101188	53	apoptotic process, biological regulation, cell communication, cell death, cell surface receptor signaling pathway, cell-cell signaling, cellular response to stimulus, localization, modulation of chemical synaptic transmission, multicellular organismal process, negative regulation of biological process, negative regulation of cellular process, positive regulation of alcohol biosynthetic process, p…	axon, axon part, cell periphery, integral component of plasma membrane, intrinsic component of plasma membrane, plasma membrane, plasma membrane part	binding, molecular transducer activity, molecular_function, protein binding, signaling receptor activity
hsapiens	Success	C14orf132	2.52964	0.386748	OK	-2.7094663494833	0.00075	0.00265385	chromosome 14 open reading frame 132 [Source:HGNC Symbol;Acc:HGNC:20346]	ENSG00000227051	54
hsapiens	Success	SLC14A1	14.0478	2.18975	OK	-2.68150613600824	5e-05	0.000221809	solute carrier family 14 member 1 (Kidd blood group) [Source:HGNC Symbol;Acc:HGNC:10918]	ENSG00000141469	55	localization	cell periphery, integral component of plasma membrane, intrinsic component of plasma membrane, plasma membrane, plasma membrane part, plasma membrane region	molecular_function
hsapiens	Success	ENPP4	2.54926	0.40329	OK	-2.66018898372374	5e-05	0.000221809	ectonucleotide pyrophosphatase/phosphodiesterase 4 (putative) [Source:HGNC Symbol;Acc:HGNC:3359]	ENSG00000001561	56	biological regulation, cell activation, immune system process, localization, multicellular organismal process, positive regulation of biological process, positive regulation of multicellular organismal process, positive regulation of response to stimulus, regulation of biological process, regulation of biological quality, regulation of multicellular organismal process, regulation of response to e…	cell periphery, extracellular region, extracellular region part, extracellular space, plasma membrane, vesicle	binding, molecular_function
hsapiens	Success	IL11	4.87647	30.5501	OK	2.64726801599998	5e-05	0.000221809	interleukin 11 [Source:HGNC Symbol;Acc:HGNC:5966]	ENSG00000095752	57	anatomical structure development, animal organ development, biological regulation, cell activation, cell communication, cell differentiation, cell proliferation, cell-cell signaling, cellular developmental process, cellular response to stimulus, developmental process, hormone secretion, hormone transport, immune system process, intracellular signal transduction, localization, MAPK cascade, multic…	extracellular region, extracellular region part, extracellular space	binding, cytokine activity, molecular function regulator, molecular_function, protein binding, receptor ligand activity, receptor regulator activity, signaling receptor binding
hsapiens	Success	SPOCK1	14.3255	2.29882	OK	-2.63962008288425	5e-05	0.000221809	sparc/osteonectin, cwcv and kazal-like domains proteoglycan (testican) 1 [Source:HGNC Symbol;Acc:HGNC:11251]	ENSG00000152377	58	anatomical structure development, biological adhesion, biological regulation, cell adhesion, cell communication, cell differentiation, cell growth, cell migration, cell motility, cell-substrate adhesion, cellular developmental process, cellular response to stimulus, developmental process, generation of neurons, growth, localization, localization of cell, locomotion, movement of cell or subcellula…	axon, axon part, extracellular matrix, extracellular region, extracellular region part, extracellular space	binding, molecular function regulator, molecular_function
hsapiens	Success	CD274	0.712396	4.39303	OK	2.6244650305762	5e-05	0.000221809	CD274 molecule [Source:HGNC Symbol;Acc:HGNC:17635]	ENSG00000120217	59	apoptotic process, biological adhesion, biological regulation, cell activation, cell adhesion, cell communication, cell death, cell migration, cell motility, cell proliferation, cell surface receptor signaling pathway, cellular response to stimulus, immune system process, localization, localization of cell, locomotion, movement of cell or subcellular component, multicellular organismal process, n…	cell periphery, extracellular region, extracellular region part, extracellular space, plasma membrane, plasma membrane part, vesicle	binding, molecular_function, protein binding	Cell adhesion molecules (CAMs)
hsapiens	Success	KCNJ4	0.446899	2.66294	OK	2.57499920123501	5e-05	0.000221809	potassium voltage-gated channel subfamily J member 4 [Source:HGNC Symbol;Acc:HGNC:6265]	ENSG00000168135	60	biological regulation, localization, multicellular organismal process, regulation of biological process, regulation of localization, regulation of multicellular organismal process, regulation of system process, regulation of transport, signaling	cell periphery, integral component of plasma membrane, intrinsic component of plasma membrane, plasma membrane, plasma membrane part, plasma membrane region, vesicle	binding, molecular_function, protein binding
hsapiens	Success	HSD11B1	5.91839	33.9936	OK	2.52198648163383	5e-05	0.000221809	hydroxysteroid 11-beta dehydrogenase 1 [Source:HGNC Symbol;Acc:HGNC:5208]	ENSG00000117594	61	anatomical structure development, animal organ development, biological regulation, developmental process, multicellular organism development, multicellular organismal process, regulation of biological quality, regulation of hormone levels, system development, tube development		molecular_function
hsapiens	Success	ITGB4	25.6814	4.47255	OK	-2.5215543361075	5e-05	0.000221809	integrin subunit beta 4 [Source:HGNC Symbol;Acc:HGNC:6158]	ENSG00000132470	62	anatomical structure development, anatomical structure formation involved in morphogenesis, anatomical structure morphogenesis, animal organ development, animal organ morphogenesis, biological adhesion, biological regulation, cell adhesion, cell communication, cell differentiation, cell motility, cell surface receptor signaling pathway, cell-substrate adhesion, cellular developmental process, cel…	cell periphery, extracellular region, extracellular region part, extracellular space, integral component of plasma membrane, intrinsic component of plasma membrane, plasma membrane, plasma membrane part, vesicle	binding, insulin-like growth factor binding, molecular_function, protein binding, signaling receptor activity, signaling receptor binding
hsapiens	Success	SMAD6	2.89409	0.509082	OK	-2.50713982614403	5e-05	0.000221809	SMAD family member 6 [Source:HGNC Symbol;Acc:HGNC:6772]	ENSG00000137834	63	anatomical structure development, anatomical structure morphogenesis, animal organ development, animal organ morphogenesis, apoptotic process, artery development, biological adhesion, biological regulation, blood vessel development, cardiac chamber morphogenesis, cardiovascular system development, cell adhesion, cell communication, cell death, cell differentiation, cell proliferation, cell surfac…		binding, molecular transducer activity, molecular_function, protein binding, signaling receptor binding
hsapiens	Success	FANCF	0.433405	2.43889	OK	2.49243698810093	5e-05	0.000221809	Fanconi anemia complementation group F [Source:HGNC Symbol;Acc:HGNC:3587]	ENSG00000183161	64	cellular response to stimulus, response to stimulus, response to stress		binding, molecular_function, protein binding
hsapiens	Success	APOBEC3G	27.458	4.93702	OK	-2.47551415094496	5e-05	0.000221809	apolipoprotein B mRNA editing enzyme catalytic subunit 3G [Source:HGNC Symbol;Acc:HGNC:17357]	ENSG00000239713	65	biological regulation, immune system process, negative regulation of biological process, negative regulation of cellular process, regulation of biological process, regulation of cellular process, regulation of response to external stimulus, regulation of response to stimulus, response to external stimulus, response to stimulus, response to stress		binding, molecular_function, protein binding
hsapiens	Success	PDE6G	12.2686	2.22337	OK	-2.46415067075096	5e-05	0.000221809	phosphodiesterase 6G [Source:HGNC Symbol;Acc:HGNC:8789]	ENSG00000185527	66	biological regulation, cell communication, cell surface receptor signaling pathway, cell-cell signaling, cellular response to stimulus, enzyme linked receptor protein signaling pathway, intracellular signal transduction, MAPK cascade, multicellular organismal process, phosphorylation, positive regulation of biological process, positive regulation of cell communication, positive regulation of cell…	cell periphery, plasma membrane, plasma membrane part, plasma membrane region	binding, molecular function regulator, molecular_function, protein binding
hsapiens	Success	ANKRD2	0.529659	2.89002	OK	2.44794373523306	5e-05	0.000221809	ankyrin repeat domain 2 [Source:HGNC Symbol;Acc:HGNC:495]	ENSG00000165887	67	anatomical structure development, animal organ development, apoptotic process, biological regulation, cell communication, cell death, cell differentiation, cell proliferation, cellular developmental process, cellular response to chemical stimulus, cellular response to stimulus, developmental process, intracellular signal transduction, multicellular organism development, multicellular organismal p…		binding, molecular_function, protein binding
hsapiens	Success	IL1A	0.542509	2.89028	OK	2.41349028605486	5e-05	0.000221809	interleukin 1 alpha [Source:HGNC Symbol;Acc:HGNC:5991]	ENSG00000115008	68	anatomical structure development, anatomical structure formation involved in morphogenesis, anatomical structure morphogenesis, angiogenesis, apoptotic process, biological regulation, blood vessel development, blood vessel morphogenesis, cardiovascular system development, cell communication, cell death, cell differentiation, cell migration, cell motility, cell proliferation, cell surface receptor…	extracellular region, extracellular region part, extracellular space	binding, cytokine activity, molecular function regulator, molecular_function, protein binding, receptor ligand activity, receptor regulator activity, signaling receptor binding	AGE-RAGE signaling pathway in diabetic complications
hsapiens	Success	MATN2	2.2501	11.6511	OK	2.37240514367188	5e-05	0.000221809	matrilin 2 [Source:HGNC Symbol;Acc:HGNC:6908]	ENSG00000132561	69	anatomical structure development, anatomical structure morphogenesis, axon development, axon guidance, cell differentiation, cell migration, cell motility, cellular developmental process, cellular response to stimulus, chemotaxis, developmental process, generation of neurons, localization, localization of cell, locomotion, movement of cell or subcellular component, multicellular organism developm…	extracellular matrix, extracellular region, extracellular region part, extracellular space	binding, molecular_function, protein binding
hsapiens	Success	KCNMA1	182.784	36.3397	OK	-2.33052137493235	5e-05	0.000221809	potassium calcium-activated channel subfamily M alpha 1 [Source:HGNC Symbol;Acc:HGNC:6284]	ENSG00000156113	70	apoptotic process, biological regulation, cell death, localization, multicellular organismal process, muscle system process, positive regulation of apoptotic process, positive regulation of biological process, positive regulation of cell death, positive regulation of cellular process, positive regulation of programmed cell death, programmed cell death, regulation of apoptotic process, regulation …	cell periphery, extracellular region, extracellular region part, extracellular space, integral component of plasma membrane, intrinsic component of plasma membrane, plasma membrane, plasma membrane part, plasma membrane region, vesicle	binding, molecular_function, protein binding	cGMP-PKG signaling pathway
hsapiens	Success	ICAM2	2.72979	13.6811	OK	2.32532235629265	5e-05	0.000221809	intercellular adhesion molecule 2 [Source:HGNC Symbol;Acc:HGNC:5345]	ENSG00000108622	71	biological adhesion, biological regulation, cell adhesion, cell communication, cell surface receptor signaling pathway, cellular response to stimulus, extracellular matrix organization, extracellular structure organization, immune system process, positive regulation of biological process, positive regulation of response to stimulus, regulation of biological process, regulation of cellular process…	cell periphery, extracellular region, extracellular region part, extracellular space, integral component of plasma membrane, intrinsic component of plasma membrane, plasma membrane, plasma membrane part, plasma membrane region, vesicle	binding, molecular_function, protein binding, signaling receptor binding	Cell adhesion molecules (CAMs)
hsapiens	Success	SEL1L3	9.27344	1.92167	OK	-2.27074399891367	5e-05	0.000221809	SEL1L family member 3 [Source:HGNC Symbol;Acc:HGNC:29108]	ENSG00000091490	72
hsapiens	Success	PLCB4	5.32004	25.6343	OK	2.26856650423547	5e-05	0.000221809	phospholipase C beta 4 [Source:HGNC Symbol;Acc:HGNC:9059]	ENSG00000101333	73	biological regulation, cell communication, cellular response to stimulus, intracellular signal transduction, regulation of biological process, regulation of cellular process, response to stimulus, signal transduction, signaling		binding, molecular_function, protein binding	AGE-RAGE signaling pathway in diabetic complications, Apelin signaling pathway, cGMP-PKG signaling pathway
hsapiens	Success	ACSL5	1.52807	7.23839	OK	2.2439582074157	5e-05	0.000221809	acyl-CoA synthetase long-chain family member 5 [Source:HGNC Symbol;Acc:HGNC:16526]	ENSG00000197142	74			binding, molecular_function
hsapiens	Success	CGA	0.869266	4.11513	OK	2.24306838513391	0.0001	0.000421842	glycoprotein hormones, alpha polypeptide [Source:HGNC Symbol;Acc:HGNC:1885]	ENSG00000135346	75	anatomical structure development, animal organ development, biological regulation, cell communication, cell migration, cell motility, cell proliferation, cell-cell signaling, cellular response to chemical stimulus, cellular response to organic substance, cellular response to stimulus, developmental growth, developmental process, endocrine hormone secretion, endocrine process, growth, hormone secr…	extracellular region	binding, molecular function regulator, molecular_function, protein binding, receptor ligand activity, receptor regulator activity, signaling receptor binding
hsapiens	Success	VCX3A	9.86167	2.09034	OK	-2.23809435687917	5e-05	0.000221809	variable charge, X-linked 3A [Source:HGNC Symbol;Acc:HGNC:18159]	ENSG00000169059	76	anatomical structure development, animal organ development, developmental process, multicellular organism development, multicellular organismal process, system development
hsapiens	Success	EDA2R	2.08391	9.77771	OK	2.2302036448779	5e-05	0.000221809	ectodysplasin A2 receptor [Source:HGNC Symbol;Acc:HGNC:17756]	ENSG00000131080	77	anatomical structure development, apoptotic process, biological regulation, cell communication, cell death, cell differentiation, cell surface receptor signaling pathway, cellular developmental process, cellular response to chemical stimulus, cellular response to organic substance, cellular response to stimulus, developmental process, intracellular signal transduction, JNK cascade, MAPK cascade, …	cell periphery, integral component of plasma membrane, intrinsic component of plasma membrane, plasma membrane, plasma membrane part	binding, molecular transducer activity, molecular_function, protein binding, signaling receptor activity
hsapiens	Success	CCL2	3.51374	16.4037	OK	2.22294191635203	5e-05	0.000221809	C-C motif chemokine ligand 2 [Source:HGNC Symbol;Acc:HGNC:10618]	ENSG00000108691	78	anatomical structure development, anatomical structure formation involved in morphogenesis, anatomical structure morphogenesis, angiogenesis, animal organ development, animal organ morphogenesis, apoptotic process, biological adhesion, biological regulation, blood vessel development, blood vessel morphogenesis, cardiovascular system development, cell activation, cell adhesion, cell chemotaxis, ce…	extracellular region, extracellular region part, extracellular space	binding, cytokine activity, molecular function regulator, molecular_function, protein binding, receptor ligand activity, receptor regulator activity, signaling receptor binding	AGE-RAGE signaling pathway in diabetic complications
hsapiens	Success	RGS9	0.590016	2.69865	OK	2.1934118963687	5e-05	0.000221809	regulator of G-protein signaling 9 [Source:HGNC Symbol;Acc:HGNC:10004]	ENSG00000108370	79	anatomical structure development, biological regulation, cell communication, cellular response to stimulus, developmental process, intracellular signal transduction, multicellular organism development, multicellular organismal process, negative regulation of biological process, negative regulation of cell communication, negative regulation of cellular process, negative regulation of response to s…	cell periphery, plasma membrane, plasma membrane part, plasma membrane region	molecular function regulator, molecular_function
hsapiens	Success	C16orf74	1.66952	7.6317	OK	2.19257108426112	5e-05	0.000221809	chromosome 16 open reading frame 74 [Source:HGNC Symbol;Acc:HGNC:23362]	ENSG00000154102	80
hsapiens	Success	VSTM1	3.3007	14.8773	OK	2.17226879999905	5e-05	0.000221809	V-set and transmembrane domain containing 1 [Source:HGNC Symbol;Acc:HGNC:29455]	ENSG00000189068	81	biological regulation, cell communication, cellular response to stimulus, immune system process, regulation of biological process, regulation of cell communication, regulation of cellular process, regulation of molecular function, regulation of response to stimulus, regulation of signal transduction, regulation of signaling, regulation of signaling receptor activity, response to stimulus, signal …	extracellular region, extracellular region part, extracellular space	binding, cytokine activity, molecular function regulator, molecular_function, protein binding, receptor ligand activity, receptor regulator activity, signaling receptor binding
hsapiens	Success	PSD4	3.87227	0.865277	OK	-2.16194559036806	5e-05	0.000221809	pleckstrin and Sec7 domain containing 4 [Source:HGNC Symbol;Acc:HGNC:19096]	ENSG00000125637	82	biological regulation, cell communication, cellular response to stimulus, intracellular signal transduction, regulation of biological process, regulation of cell communication, regulation of cellular process, regulation of intracellular signal transduction, regulation of molecular function, regulation of response to stimulus, regulation of signal transduction, regulation of signaling, response to…	cell periphery, plasma membrane, plasma membrane part, plasma membrane region	binding, molecular function regulator, molecular_function, protein binding
hsapiens	Success	CALHM3	37.1917	8.37663	OK	-2.15053883831903	5e-05	0.000221809	calcium homeostasis modulator 3 [Source:HGNC Symbol;Acc:HGNC:23458]	ENSG00000183128	83	localization	cell periphery, integral component of plasma membrane, intrinsic component of plasma membrane, plasma membrane, plasma membrane part	molecular_function
hsapiens	Success	SFRP1	222.144	50.2247	OK	-2.14502622873835	5e-05	0.000221809	secreted frizzled related protein 1 [Source:HGNC Symbol;Acc:HGNC:10776]	ENSG00000104332	84	anatomical structure development, anatomical structure formation involved in morphogenesis, anatomical structure morphogenesis, angiogenesis, animal organ development, animal organ morphogenesis, apoptotic process, biological adhesion, biological regulation, blood vessel development, blood vessel morphogenesis, cardiovascular system development, cell activation, cell adhesion, cell communication,…	cell periphery, extracellular matrix, extracellular region, extracellular region part, extracellular space, plasma membrane, vesicle	binding, molecular transducer activity, molecular_function, protein binding, signaling receptor activity, signaling receptor binding
hsapiens	Success	ADRA1B	1.72007	7.43739	OK	2.11232914774604	5e-05	0.000221809	adrenoceptor alpha 1B [Source:HGNC Symbol;Acc:HGNC:278]	ENSG00000170214	85	anatomical structure development, biological regulation, cell communication, cell proliferation, cell-cell signaling, cellular response to stimulus, developmental process, intracellular signal transduction, MAPK cascade, multicellular organism development, multicellular organismal process, muscle system process, phosphorylation, positive regulation of biological process, positive regulation of ce…	cell periphery, integral component of plasma membrane, intrinsic component of plasma membrane, plasma membrane, plasma membrane part, plasma membrane region	binding, molecular transducer activity, molecular_function, protein binding, signaling receptor activity	cGMP-PKG signaling pathway
hsapiens	Success	MYEF2	0.978174	4.16393	OK	2.08978279237044	5e-05	0.000221809	myelin expression factor 2 [Source:HGNC Symbol;Acc:HGNC:17940]	ENSG00000104177	86	anatomical structure development, biological regulation, cell differentiation, cellular developmental process, developmental process, generation of neurons, multicellular organism development, multicellular organismal process, neurogenesis, neuron differentiation, regulation of biological process, regulation of cellular process, system development		binding, molecular_function
hsapiens	Success	PLEKHB1	6.58097	1.55251	OK	-2.08369768407703	5e-05	0.000221809	pleckstrin homology domain containing B1 [Source:HGNC Symbol;Acc:HGNC:19079]	ENSG00000021300	87	anatomical structure development, biological regulation, cell communication, cell differentiation, cellular developmental process, cellular response to stimulus, developmental process, multicellular organism development, multicellular organismal process, regulation of biological process, regulation of cell differentiation, regulation of cellular process, regulation of developmental process, respo…		binding, molecular_function, protein binding
hsapiens	Success	EGLN3	4.75767	1.12957	OK	-2.07448152946496	5e-05	0.000221809	egl-9 family hypoxia inducible factor 3 [Source:HGNC Symbol;Acc:HGNC:14661]	ENSG00000129521	88	apoptotic process, biological regulation, cell death, cell proliferation, cellular response to chemical stimulus, cellular response to stimulus, positive regulation of apoptotic process, positive regulation of biological process, positive regulation of cell death, positive regulation of cellular metabolic process, positive regulation of cellular process, positive regulation of metabolic process, …		binding, molecular_function, protein binding
hsapiens	Success	MFSD6	3.40199	0.812246	OK	-2.06639026130372	5e-05	0.000221809	major facilitator superfamily domain containing 6 [Source:HGNC Symbol;Acc:HGNC:24711]	ENSG00000151690	89
hsapiens	Success	PTPRN	3.00376	12.5724	OK	2.06541862692624	5e-05	0.000221809	protein tyrosine phosphatase, receptor type N [Source:HGNC Symbol;Acc:HGNC:9676]	ENSG00000054356	90	anatomical structure development, animal organ development, biological regulation, cell communication, cell proliferation, cell surface receptor signaling pathway, cell-cell signaling, cellular response to chemical stimulus, cellular response to organic substance, cellular response to stimulus, developmental process, epithelial cell proliferation, hormone secretion, hormone transport, localizatio…	axon, axon part, cell periphery, plasma membrane, vesicle	binding, molecular_function, protein binding
hsapiens	Success	HHEX	6.29013	1.51247	OK	-2.05618330735843	5e-05	0.000221809	hematopoietically expressed homeobox [Source:HGNC Symbol;Acc:HGNC:4901]	ENSG00000152804	91	anatomical structure development, anatomical structure formation involved in morphogenesis, anatomical structure morphogenesis, angiogenesis, animal organ development, animal organ morphogenesis, biological regulation, blood vessel development, blood vessel morphogenesis, cardiovascular system development, cell activation, cell communication, cell differentiation, cell proliferation, cell surface…		binding, molecular_function, protein binding
hsapiens	Success	RGCC	4.95232	1.20219	OK	-2.04243961434198	5e-05	0.000221809	regulator of cell cycle [Source:HGNC Symbol;Acc:HGNC:20369]	ENSG00000102760	92	anatomical structure development, anatomical structure formation involved in morphogenesis, anatomical structure morphogenesis, angiogenesis, animal organ development, apoptotic process, biological adhesion, biological regulation, blood vessel development, blood vessel morphogenesis, cardiovascular system development, cell activation, cell adhesion, cell communication, cell death, cell differenti…		binding, molecular function regulator, molecular_function, protein binding
hsapiens	Success	BTBD11	9.9233	2.42746	OK	-2.03137244667207	5e-05	0.000221809	BTB domain containing 11 [Source:HGNC Symbol;Acc:HGNC:23844]	ENSG00000151136	93	biological regulation, cell communication, cell surface receptor signaling pathway, cellular response to stimulus, enzyme linked receptor protein signaling pathway, regulation of biological process, regulation of cellular process, response to stimulus, signal transduction, signaling		binding, molecular_function, protein binding
hsapiens	Success	CD163L1	1.1521	4.70322	OK	2.02938287265705	5e-05	0.000221809	CD163 molecule like 1 [Source:HGNC Symbol;Acc:HGNC:30375]	ENSG00000177675	94	localization	cell periphery, extracellular region, plasma membrane	molecular_function
hsapiens	Success	LOXL1	8.75958	35.6146	OK	2.02353518399652	5e-05	0.000221809	lysyl oxidase like 1 [Source:HGNC Symbol;Acc:HGNC:6665]	ENSG00000129038	95	anatomical structure development, artery development, blood vessel development, cardiovascular system development, circulatory system development, developmental process, extracellular matrix organization, extracellular structure organization, multicellular organism development, multicellular organismal process, response to chemical, response to external stimulus, response to lipid, response to or…	extracellular matrix, extracellular region, extracellular region part, extracellular space, vesicle	binding, molecular_function
hsapiens	Success	APLN	3.51552	14.2606	OK	2.02022467576661	5e-05	0.000221809	apelin [Source:HGNC Symbol;Acc:HGNC:16665]	ENSG00000171388	96	anatomical structure development, animal organ development, biological regulation, cell communication, cell proliferation, cell-cell signaling, cellular response to stimulus, developmental process, endocrine hormone secretion, endocrine process, hormone secretion, hormone transport, immune system process, localization, multicellular organism development, multicellular organismal process, negative…	extracellular region, extracellular region part, extracellular space	binding, molecular function regulator, molecular_function, protein binding, receptor ligand activity, receptor regulator activity, signaling receptor binding	Apelin signaling pathway
hsapiens	Success	CD79B	1.83882	7.4512	OK	2.01869252438731	5e-05	0.000221809	CD79b molecule [Source:HGNC Symbol;Acc:HGNC:1699]	ENSG00000007312	97	anatomical structure development, animal organ development, biological regulation, cell activation, cell communication, cell differentiation, cell surface receptor signaling pathway, cellular developmental process, cellular response to stimulus, developmental process, immune system process, multicellular organism development, multicellular organismal process, positive regulation of biological pro…	cell periphery, extracellular region, extracellular region part, extracellular space, integral component of plasma membrane, intrinsic component of plasma membrane, plasma membrane, plasma membrane part, vesicle	binding, molecular transducer activity, molecular_function, protein binding, signaling receptor activity
hsapiens	Success	S1PR1	0.962352	3.88164	OK	2.01202973154118	5e-05	0.000221809	sphingosine-1-phosphate receptor 1 [Source:HGNC Symbol;Acc:HGNC:3165]	ENSG00000170989	98	anatomical structure development, anatomical structure formation involved in morphogenesis, anatomical structure morphogenesis, angiogenesis, animal organ development, animal organ morphogenesis, biological adhesion, biological regulation, blood vessel development, blood vessel morphogenesis, cardiovascular system development, cell adhesion, cell chemotaxis, cell communication, cell differentiati…	cell periphery, intrinsic component of plasma membrane, plasma membrane, plasma membrane part, vesicle	binding, molecular transducer activity, molecular_function, protein binding, signaling receptor activity, signaling receptor binding
hsapiens	Success	FKBP11	18.6969	4.76949	OK	-1.97089217425443	0.00135	0.00449838	FK506 binding protein 11 [Source:HGNC Symbol;Acc:HGNC:18624]	ENSG00000134285	99			binding, molecular_function
hsapiens	Success	MAN1A1	3.58126	0.932728	OK	-1.94093893022874	5e-05	0.000221809	mannosidase alpha class 1A member 1 [Source:HGNC Symbol;Acc:HGNC:6821]	ENSG00000111885	100		extracellular region, extracellular region part, extracellular space, vesicle	binding, molecular_function
hsapiens	Success	CRADD	6.8964	26.4237	OK	1.93791713515185	5e-05	0.000221809	CASP2 and RIPK1 domain containing adaptor with death domain [Source:HGNC Symbol;Acc:HGNC:2340]	ENSG00000169372	101	apoptotic process, biological regulation, cell communication, cell death, cell surface receptor signaling pathway, cellular response to stimulus, intracellular signal transduction, negative regulation of biological process, negative regulation of cellular process, positive regulation of apoptotic process, positive regulation of biological process, positive regulation of cell communication, positi…		binding, molecular_function, protein binding
hsapiens	Success	TXNIP	0.842383	3.1768	OK	1.91502603900869	5e-05	0.000221809	thioredoxin interacting protein [Source:HGNC Symbol;Acc:HGNC:16952]	ENSG00000265972	102	anatomical structure development, animal organ development, apoptotic process, biological regulation, cell communication, cell death, cell differentiation, cell proliferation, cell surface receptor signaling pathway, cellular developmental process, cellular response to stimulus, developmental process, enzyme linked receptor protein signaling pathway, epithelium development, localization, multicel…		binding, molecular function regulator, molecular_function, protein binding
hsapiens	Success	LETM2	5.33146	19.9716	OK	1.90534734839823	5e-05	0.000221809	leucine zipper and EF-hand containing transmembrane protein 2 [Source:HGNC Symbol;Acc:HGNC:14648]	ENSG00000165046	103	biological regulation, regulation of biological quality		binding, molecular_function
hsapiens	Success	KIAA0040	4.66985	1.25324	OK	-1.89771348750533	5e-05	0.000221809	KIAA0040 [Source:HGNC Symbol;Acc:HGNC:28950]	ENSG00000235750	104			binding, molecular_function, protein binding
hsapiens	Success	AKR1C1	3.60484	0.968628	OK	-1.89592061474979	0.00015	0.000615205	aldo-keto reductase family 1 member C1 [Source:HGNC Symbol;Acc:HGNC:384]	ENSG00000187134	105	anatomical structure development, biological regulation, cell differentiation, cellular developmental process, cellular response to chemical stimulus, cellular response to organic substance, cellular response to stimulus, developmental process, epithelium development, localization, multicellular organismal process, regulation of biological quality, regulation of hormone levels, response to acid c…	extracellular region, extracellular region part, extracellular space, vesicle	binding, molecular_function, protein binding
hsapiens	Success	LDB2	35.4212	9.52523	OK	-1.89478725453558	5e-05	0.000221809	LIM domain binding 2 [Source:HGNC Symbol;Acc:HGNC:6533]	ENSG00000169744	106	anatomical structure development, animal organ development, biological regulation, cell migration, cell motility, developmental process, epithelium development, localization, localization of cell, locomotion, movement of cell or subcellular component, multicellular organism development, multicellular organismal process, phosphorylation, positive regulation of biological process, positive regulati…	cell periphery, plasma membrane	binding, molecular_function, protein binding
hsapiens	Success	CALB1	21.6914	80.6412	OK	1.89439393733738	5e-05	0.000221809	calbindin 1 [Source:HGNC Symbol;Acc:HGNC:1434]	ENSG00000104327	107	anatomical structure development, anatomical structure formation involved in morphogenesis, anatomical structure morphogenesis, animal organ development, animal organ morphogenesis, biological regulation, cell communication, cell-cell signaling, cellular response to chemical stimulus, cellular response to organic substance, cellular response to stimulus, developmental process, epithelium developm…	axon, axon part, extracellular region, extracellular region part, extracellular space, vesicle	binding, molecular_function, protein binding
hsapiens	Success	VGF	1.69498	6.29125	OK	1.89207844241132	5e-05	0.000221809	VGF nerve growth factor inducible [Source:HGNC Symbol;Acc:HGNC:12684]	ENSG00000128564	108	anatomical structure development, animal organ development, biological regulation, cell communication, cell-cell signaling, cellular response to stimulus, developmental process, hormone secretion, hormone transport, localization, modulation of chemical synaptic transmission, multicellular organism development, multicellular organismal process, peptide hormone secretion, peptide secretion, protein…	extracellular region, extracellular region part, extracellular space, vesicle	binding, molecular function regulator, molecular_function, protein binding, receptor ligand activity, receptor regulator activity, signaling receptor binding
hsapiens	Success	AFAP1L2	1.1053	4.07225	OK	1.88138813443247	5e-05	0.000221809	actin filament associated protein 1 like 2 [Source:HGNC Symbol;Acc:HGNC:25901]	ENSG00000169129	109	biological regulation, cell communication, cell surface receptor signaling pathway, cellular response to stimulus, enzyme linked receptor protein signaling pathway, multicellular organismal process, phosphorylation, positive regulation of biological process, positive regulation of biosynthetic process, positive regulation of cell communication, positive regulation of cellular metabolic process, p…	cell periphery, plasma membrane	binding, molecular function regulator, molecular_function, protein binding
hsapiens	Success	CTGF	24.671	90.7802	OK	1.87956147252783	5e-05	0.000221809	connective tissue growth factor [Source:HGNC Symbol;Acc:HGNC:2500]	ENSG00000118523	110	anatomical structure development, anatomical structure formation involved in morphogenesis, anatomical structure morphogenesis, angiogenesis, animal organ development, animal organ morphogenesis, apoptotic process, biological adhesion, biological regulation, blood vessel development, blood vessel morphogenesis, cardiovascular system development, cell activation, cell adhesion, cell communication,…	cell periphery, extracellular matrix, extracellular region, extracellular region part, extracellular space, plasma membrane	binding, insulin-like growth factor binding, molecular function regulator, molecular_function, protein binding, receptor ligand activity, receptor regulator activity, signaling receptor binding	Apelin signaling pathway
hsapiens	Success	TNS1	1.34329	4.91785	OK	1.8722569330391	5e-05	0.000221809	tensin 1 [Source:HGNC Symbol;Acc:HGNC:11973]	ENSG00000079308	111	biological regulation, cell communication, cell migration, cell motility, cellular response to stimulus, intracellular signal transduction, localization, localization of cell, locomotion, movement of cell or subcellular component, regulation of biological process, regulation of cellular process, response to stimulus, signal transduction, signaling		binding, molecular_function, protein binding
hsapiens	Success	KLF2	3.36678	12.2585	OK	1.86434109837576	5e-05	0.000221809	Kruppel like factor 2 [Source:HGNC Symbol;Acc:HGNC:6347]	ENSG00000127528	112	anatomical structure development, anatomical structure morphogenesis, animal organ development, biological regulation, cell differentiation, cellular developmental process, cellular response to chemical stimulus, cellular response to organic substance, cellular response to stimulus, developmental growth, developmental process, epithelium development, growth, immune system process, multicellular o…		binding, molecular_function, protein binding	Apelin signaling pathway
hsapiens	Success	TNFRSF11B	6.24257	1.71708	OK	-1.86218283654828	5e-05	0.000221809	TNF receptor superfamily member 11b [Source:HGNC Symbol;Acc:HGNC:11909]	ENSG00000164761	113	anatomical structure development, anatomical structure morphogenesis, animal organ development, animal organ morphogenesis, apoptotic process, biological regulation, cell communication, cell death, cell proliferation, cell surface receptor signaling pathway, cellular response to chemical stimulus, cellular response to organic substance, cellular response to stimulus, developmental process, extrac…	cell periphery, extracellular matrix, extracellular region, extracellular region part, extracellular space, integral component of plasma membrane, intrinsic component of plasma membrane, plasma membrane, plasma membrane part	binding, cytokine activity, molecular function regulator, molecular transducer activity, molecular_function, protein binding, receptor ligand activity, receptor regulator activity, signaling receptor activity, signaling receptor binding
hsapiens	Success	EFNB2	7.48029	2.0586	OK	-1.86143067066319	5e-05	0.000221809	ephrin B2 [Source:HGNC Symbol;Acc:HGNC:3227]	ENSG00000125266	114	anatomical structure development, anatomical structure formation involved in morphogenesis, anatomical structure morphogenesis, angiogenesis, animal organ development, animal organ morphogenesis, artery development, axon development, axon guidance, biological adhesion, biological regulation, blood vessel development, blood vessel morphogenesis, cardiovascular system development, cell activation, …	cell periphery, integral component of plasma membrane, intrinsic component of plasma membrane, plasma membrane, plasma membrane part	binding, molecular_function, protein binding, signaling receptor binding
hsapiens	Success	RRAGD	3.6025	1.00296	OK	-1.84473436079327	5e-05	0.000221809	Ras related GTP binding D [Source:HGNC Symbol;Acc:HGNC:19903]	ENSG00000025039	115	biological regulation, cell communication, cellular response to chemical stimulus, cellular response to organic substance, cellular response to stimulus, intracellular signal transduction, localization, negative regulation of biological process, negative regulation of cellular process, positive regulation of biological process, positive regulation of cell communication, positive regulation of cel…	vesicle	binding, molecular_function, protein binding
hsapiens	Success	GJC2	0.825232	2.95548	OK	1.84052078700409	5e-05	0.000221809	gap junction protein gamma 2 [Source:HGNC Symbol;Acc:HGNC:17494]	ENSG00000198835	116	anatomical structure development, animal organ development, biological regulation, cell communication, cell differentiation, cell proliferation, cell-cell signaling, cellular developmental process, developmental process, generation of neurons, localization, multicellular organism development, multicellular organismal process, negative regulation of biological process, negative regulation of cellu…	axon, axon part, cell periphery, plasma membrane, plasma membrane part	molecular_function
hsapiens	Success	DKK1	10.3586	36.8482	OK	1.83076511568126	5e-05	0.000221809	dickkopf WNT signaling pathway inhibitor 1 [Source:HGNC Symbol;Acc:HGNC:2891]	ENSG00000107984	117	anatomical structure development, anatomical structure formation involved in morphogenesis, anatomical structure morphogenesis, animal organ development, animal organ morphogenesis, apoptotic process, biological regulation, cell communication, cell death, cell differentiation, cell surface receptor signaling pathway, cell-cell signaling, cellular developmental process, cellular response to chemic…	cell periphery, extracellular region, extracellular region part, extracellular space, plasma membrane, vesicle	binding, molecular function regulator, molecular_function, protein binding, receptor ligand activity, receptor regulator activity, signaling receptor binding
hsapiens	Success	VCX2	35.3817	9.94788	OK	-1.83054235776545	5e-05	0.000221809	variable charge, X-linked 2 [Source:HGNC Symbol;Acc:HGNC:18158]	ENSG00000177504	118	anatomical structure development, animal organ development, developmental process, multicellular organism development, multicellular organismal process, system development		molecular_function
hsapiens	Success	PITPNM3	1.02988	3.66058	OK	1.82959600755955	5e-05	0.000221809	PITPNM family member 3 [Source:HGNC Symbol;Acc:HGNC:21043]	ENSG00000091622	119	localization		binding, molecular_function, protein binding, signaling receptor binding
hsapiens	Success	ELOVL2	1.4379	5.09829	OK	1.82605009301913	5e-05	0.000221809	ELOVL fatty acid elongase 2 [Source:HGNC Symbol;Acc:HGNC:14416]	ENSG00000197977	120			binding, molecular_function, protein binding
hsapiens	Success	WNT9A	6.38685	1.80809	OK	-1.82063807658824	5e-05	0.000221809	Wnt family member 9A [Source:HGNC Symbol;Acc:HGNC:12778]	ENSG00000143816	121	anatomical structure development, anatomical structure morphogenesis, animal organ development, animal organ morphogenesis, apoptotic process, biological regulation, cell communication, cell death, cell differentiation, cell proliferation, cell surface receptor signaling pathway, cell-cell signaling, cellular developmental process, cellular response to chemical stimulus, cellular response to orga…	extracellular matrix, extracellular region, extracellular region part, extracellular space, vesicle	binding, molecular function regulator, molecular_function, protein binding, receptor ligand activity, receptor regulator activity, signaling receptor binding
hsapiens	Success	ADD2	10.4114	2.94793	OK	-1.82038990550727	5e-05	0.000221809	adducin 2 [Source:HGNC Symbol;Acc:HGNC:244]	ENSG00000075340	122	anatomical structure development, animal organ development, biological adhesion, biological regulation, cell adhesion, cell migration, cell motility, developmental process, immune system process, leukocyte migration, localization, localization of cell, locomotion, movement of cell or subcellular component, multicellular organism development, multicellular organismal process, negative regulation o…	cell periphery, plasma membrane, plasma membrane part, plasma membrane region, vesicle	binding, molecular_function, protein binding
hsapiens	Success	GBP2	5.89717	1.68157	OK	-1.81021394760314	5e-05	0.000221809	guanylate binding protein 2 [Source:HGNC Symbol;Acc:HGNC:4183]	ENSG00000162645	123	biological regulation, cell communication, cell surface receptor signaling pathway, cellular response to chemical stimulus, cellular response to organic substance, cellular response to stimulus, immune system process, regulation of biological process, regulation of cellular process, response to chemical, response to organic substance, response to stimulus, response to stress, signal transduction,…		binding, molecular_function, protein binding
hsapiens	Success	ABCC3	5.38741	1.54978	OK	-1.79752843194702	5e-05	0.000221809	ATP binding cassette subfamily C member 3 [Source:HGNC Symbol;Acc:HGNC:54]	ENSG00000108846	124	localization, response to chemical, response to stimulus, secretion	cell periphery, integral component of plasma membrane, intrinsic component of plasma membrane, plasma membrane, plasma membrane part, plasma membrane region	binding, molecular_function
hsapiens	Success	FAM9B	2.26585	7.80987	OK	1.78524617659431	5e-05	0.000221809	family with sequence similarity 9 member B [Source:HGNC Symbol;Acc:HGNC:18404]	ENSG00000177138	125			binding, molecular_function, protein binding
hsapiens	Success	MPP4	1.59955	5.49939	OK	1.78160551170606	5e-05	0.000221809	membrane palmitoylated protein 4 [Source:HGNC Symbol;Acc:HGNC:13680]	ENSG00000082126	126	localization		binding, molecular_function, protein binding
hsapiens	Success	TNNT2	4.90262	16.7778	OK	1.77492870546048	5e-05	0.000221809	troponin T2, cardiac type [Source:HGNC Symbol;Acc:HGNC:11949]	ENSG00000118194	127	anatomical structure development, anatomical structure morphogenesis, animal organ development, animal organ morphogenesis, biological regulation, cardiac chamber morphogenesis, circulatory system development, developmental process, localization, movement of cell or subcellular component, multicellular organism development, multicellular organismal process, muscle system process, regulation of bi…		binding, molecular_function, protein binding
hsapiens	Success	LIMS2	2.26344	7.73998	OK	1.7738127748051	5e-05	0.000221809	LIM zinc finger domain containing 2 [Source:HGNC Symbol;Acc:HGNC:16084]	ENSG00000072163	128	anatomical structure development, anatomical structure morphogenesis, animal organ development, animal organ morphogenesis, apoptotic process, biological adhesion, biological regulation, cell adhesion, cell communication, cell death, cell proliferation, cell surface receptor signaling pathway, cellular response to stimulus, developmental process, epithelial cell proliferation, multicellular organ…	cell periphery, plasma membrane	binding, molecular_function
hsapiens	Success	XRCC4	10.9747	37.4543	OK	1.77094985570639	5e-05	0.000221809	X-ray repair cross complementing 4 [Source:HGNC Symbol;Acc:HGNC:12831]	ENSG00000152422	129	biological regulation, cellular response to chemical stimulus, cellular response to stimulus, regulation of catalytic activity, regulation of molecular function, response to chemical, response to stimulus, response to stress		binding, molecular_function, protein binding
hsapiens	Success	HBG2	3.03983	10.1673	OK	1.74187406246066	5e-05	0.000221809	hemoglobin subunit gamma 2 [Source:HGNC Symbol;Acc:HGNC:4832]	ENSG00000196565	130	biological regulation, localization, multicellular organismal process, regulation of biological quality, response to chemical, response to stimulus, response to stress, response to wounding, wound healing	extracellular region, extracellular region part, extracellular space	binding, molecular_function, protein binding
hsapiens	Success	VCX	36.2843	10.8995	OK	-1.73508348289145	5e-05	0.000221809	variable charge, X-linked [Source:HGNC Symbol;Acc:HGNC:12667]	ENSG00000182583	131	anatomical structure development, animal organ development, developmental process, multicellular organism development, multicellular organismal process, system development		binding, molecular_function
hsapiens	Success	CA9	9.51286	2.86507	OK	-1.73130875864651	5e-05	0.000221809	carbonic anhydrase 9 [Source:HGNC Symbol;Acc:HGNC:1383]	ENSG00000107159	132	anatomical structure development, anatomical structure morphogenesis, biological regulation, cellular response to chemical stimulus, cellular response to stimulus, developmental process, epithelium development, localization, morphogenesis of an epithelium, regulation of biological process, regulation of cellular process, response to chemical, response to endogenous stimulus, response to lipid, re…	cell periphery, plasma membrane, plasma membrane part, plasma membrane region	binding, molecular_function
hsapiens	Success	ASPHD1	1.28737	4.24224	OK	1.7203994872791	5e-05	0.000221809	aspartate beta-hydroxylase domain containing 1 [Source:HGNC Symbol;Acc:HGNC:27380]	ENSG00000174939	133			molecular_function
hsapiens	Success	COL6A1	98.642	30.5001	OK	-1.69338807835303	5e-05	0.000221809	collagen type VI alpha 1 chain [Source:HGNC Symbol;Acc:HGNC:2211]	ENSG00000142156	134	anatomical structure development, anatomical structure formation involved in morphogenesis, anatomical structure morphogenesis, biological adhesion, cell adhesion, cell differentiation, cellular developmental process, cellular response to chemical stimulus, cellular response to organic substance, cellular response to stimulus, developmental process, extracellular matrix organization, extracellula…	cell periphery, extracellular matrix, extracellular region, extracellular region part, extracellular space, plasma membrane, vesicle	binding, molecular_function, protein binding
hsapiens	Success	SEMA3F	0.979296	3.13808	OK	1.68006523492491	5e-05	0.000221809	semaphorin 3F [Source:HGNC Symbol;Acc:HGNC:10728]	ENSG00000001617	135	anatomical structure development, anatomical structure morphogenesis, animal organ development, axon development, axon guidance, biological regulation, cell communication, cell differentiation, cell growth, cell migration, cell motility, cell surface receptor signaling pathway, cellular developmental process, cellular response to stimulus, chemotaxis, developmental growth, developmental growth in…	extracellular region, extracellular region part, extracellular space	binding, molecular function regulator, molecular_function, protein binding, receptor ligand activity, receptor regulator activity, signaling receptor binding
hsapiens	Success	TSKU	27.4183	8.58765	OK	-1.67480382461968	5e-05	0.000221809	tsukushi, small leucine rich proteoglycan [Source:HGNC Symbol;Acc:HGNC:28850]	ENSG00000182704	136	anatomical structure development, anatomical structure morphogenesis, animal organ development, animal organ morphogenesis, axon development, biological regulation, cell communication, cell differentiation, cell surface receptor signaling pathway, cell-cell signaling, cellular developmental process, cellular response to stimulus, developmental process, generation of neurons, multicellular organis…	cell periphery, extracellular region, extracellular region part, extracellular space, plasma membrane	molecular transducer activity, molecular_function, signaling receptor activity
hsapiens	Success	FLNC	23.663	75.4071	OK	1.67206737724558	5e-05	0.000221809	filamin C [Source:HGNC Symbol;Acc:HGNC:3756]	ENSG00000128591	137	anatomical structure development, cell differentiation, cellular developmental process, developmental process	cell periphery, plasma membrane	binding, molecular_function, protein binding
hsapiens	Success	GPR4	6.62138	20.9734	OK	1.66335692195452	5e-05	0.000221809	G protein-coupled receptor 4 [Source:HGNC Symbol;Acc:HGNC:4497]	ENSG00000177464	138	anatomical structure development, anatomical structure formation involved in morphogenesis, anatomical structure morphogenesis, angiogenesis, animal organ development, biological regulation, blood vessel development, blood vessel morphogenesis, cardiovascular system development, cell communication, cell differentiation, cellular developmental process, cellular response to stimulus, circulatory sy…	cell periphery, integral component of plasma membrane, intrinsic component of plasma membrane, plasma membrane, plasma membrane part	molecular transducer activity, molecular_function, signaling receptor activity
hsapiens	Success	GAL	5.35323	1.69301	OK	-1.66081914422699	0.0008	0.00281014	galanin and GMAP prepropeptide [Source:HGNC Symbol;Acc:HGNC:4114]	ENSG00000069482	139	anatomical structure development, anatomical structure morphogenesis, animal organ development, apoptotic process, biological regulation, cell activation, cell communication, cell death, cell differentiation, cell growth, cell proliferation, cell-cell signaling, cellular developmental process, cellular response to stimulus, developmental growth, developmental growth involved in morphogenesis, dev…	extracellular region, extracellular region part, extracellular space, vesicle	binding, molecular function regulator, molecular transducer activity, molecular_function, protein binding, receptor ligand activity, receptor regulator activity, signaling receptor activity, signaling receptor binding
hsapiens	Success	IL1B	2.21381	6.99225	OK	1.65922535940294	5e-05	0.000221809	interleukin 1 beta [Source:HGNC Symbol;Acc:HGNC:5992]	ENSG00000125538	140	anatomical structure development, anatomical structure formation involved in morphogenesis, anatomical structure morphogenesis, angiogenesis, animal organ development, apoptotic process, biological adhesion, biological regulation, blood vessel development, blood vessel morphogenesis, cardiovascular system development, cell activation, cell adhesion, cell chemotaxis, cell communication, cell death…	extracellular region, extracellular region part, extracellular space, vesicle	binding, cytokine activity, molecular function regulator, molecular_function, protein binding, receptor ligand activity, receptor regulator activity, signaling receptor binding	AGE-RAGE signaling pathway in diabetic complications
hsapiens	Success	FGF2	6.18171	19.2523	OK	1.63895292912208	5e-05	0.000221809	fibroblast growth factor 2 [Source:HGNC Symbol;Acc:HGNC:3676]	ENSG00000138685	141	anatomical structure development, anatomical structure formation involved in morphogenesis, anatomical structure morphogenesis, angiogenesis, animal organ development, animal organ morphogenesis, biological regulation, blood vessel development, blood vessel morphogenesis, cardiovascular system development, cell chemotaxis, cell communication, cell death, cell differentiation, cell migration, cell…	extracellular region, extracellular region part, extracellular space	binding, cytokine activity, molecular function regulator, molecular_function, protein binding, receptor ligand activity, receptor regulator activity, signaling receptor binding
hsapiens	Success	SERPINE1	35.1895	109.571	OK	1.63864909238075	5e-05	0.000221809	serpin family E member 1 [Source:HGNC Symbol;Acc:HGNC:8583]	ENSG00000106366	142	anatomical structure development, anatomical structure formation involved in morphogenesis, anatomical structure morphogenesis, angiogenesis, apoptotic process, biological adhesion, biological regulation, blood vessel development, blood vessel morphogenesis, cardiovascular system development, cell adhesion, cell chemotaxis, cell communication, cell death, cell migration, cell motility, cell surfa…	cell periphery, extracellular matrix, extracellular region, extracellular region part, extracellular space, plasma membrane, vesicle	binding, molecular function regulator, molecular_function, protein binding, signaling receptor binding	AGE-RAGE signaling pathway in diabetic complications, Apelin signaling pathway
hsapiens	Success	GPER1	12.4076	4.00438	OK	-1.63157329029321	5e-05	0.000221809	G protein-coupled estrogen receptor 1 [Source:HGNC Symbol;Acc:HGNC:4485]	ENSG00000164850	143	anatomical structure development, animal organ development, apoptotic process, biological regulation, blood vessel development, cardiovascular system development, cell activation, cell communication, cell death, cell differentiation, cell migration, cell motility, cell proliferation, cell surface receptor signaling pathway, cell-cell signaling, cellular developmental process, cellular response to…	axon, axon part, cell periphery, integral component of plasma membrane, intrinsic component of plasma membrane, plasma membrane, plasma membrane part, plasma membrane region, vesicle	binding, molecular transducer activity, molecular_function, protein binding, signaling receptor activity
hsapiens	Success	IL6R	4.70303	14.5683	OK	1.63117009656013	5e-05	0.000221809	interleukin 6 receptor [Source:HGNC Symbol;Acc:HGNC:6019]	ENSG00000160712	144	anatomical structure development, animal organ development, apoptotic process, biological regulation, cell chemotaxis, cell communication, cell death, cell differentiation, cell migration, cell motility, cell proliferation, cell surface receptor signaling pathway, cellular developmental process, cellular response to chemical stimulus, cellular response to organic substance, cellular response to s…	cell periphery, extracellular region, integral component of plasma membrane, intrinsic component of plasma membrane, plasma membrane, plasma membrane part, plasma membrane region	binding, molecular transducer activity, molecular_function, protein binding, signaling receptor activity, signaling receptor binding
hsapiens	Success	NOS3	1.09039	3.34378	OK	1.61663569383292	5e-05	0.000221809	nitric oxide synthase 3 [Source:HGNC Symbol;Acc:HGNC:7876]	ENSG00000164867	145	anatomical structure development, anatomical structure formation involved in morphogenesis, anatomical structure morphogenesis, angiogenesis, animal organ development, apoptotic process, biological regulation, blood vessel development, blood vessel morphogenesis, cardiovascular system development, cell activation, cell communication, cell death, cell migration, cell motility, cell proliferation, …	cell periphery, plasma membrane, plasma membrane part, plasma membrane region, vesicle	binding, molecular_function, protein binding	AGE-RAGE signaling pathway in diabetic complications, Apelin signaling pathway, cGMP-PKG signaling pathway
hsapiens	Success	TIMP3	165.695	54.1551	OK	-1.61336095491466	5e-05	0.000221809	TIMP metallopeptidase inhibitor 3 [Source:HGNC Symbol;Acc:HGNC:11822]	ENSG00000100234	146	apoptotic process, biological regulation, cell communication, cell death, cell surface receptor signaling pathway, cellular response to chemical stimulus, cellular response to organic substance, cellular response to stimulus, intracellular signal transduction, localization, MAPK cascade, multicellular organismal process, negative regulation of biological process, negative regulation of cell commu…	extracellular matrix, extracellular region, extracellular region part, extracellular space, vesicle	binding, molecular function regulator, molecular_function, protein binding
hsapiens	Success	ABCA1	1.62094	4.9586	OK	1.61310216114136	5e-05	0.000221809	ATP binding cassette subfamily A member 1 [Source:HGNC Symbol;Acc:HGNC:29]	ENSG00000165029	147	biological regulation, cell communication, cell differentiation, cell surface receptor signaling pathway, cellular developmental process, cellular response to chemical stimulus, cellular response to organic substance, cellular response to stimulus, developmental process, extracellular structure organization, intracellular signal transduction, localization, multicellular organismal process, negati…	cell periphery, extracellular region, extracellular region part, extracellular space, integral component of plasma membrane, intrinsic component of plasma membrane, plasma membrane, plasma membrane part, vesicle	binding, molecular transducer activity, molecular_function, protein binding, signaling receptor activity, signaling receptor binding
hsapiens	Success	SCARF1	5.12499	15.6374	OK	1.60937956378077	5e-05	0.000221809	scavenger receptor class F member 1 [Source:HGNC Symbol;Acc:HGNC:16820]	ENSG00000074660	148	anatomical structure development, axon development, biological adhesion, biological regulation, cell adhesion, cell communication, cell differentiation, cellular developmental process, cellular response to stimulus, developmental process, generation of neurons, localization, multicellular organism development, multicellular organismal process, neurogenesis, neuron differentiation, neuron projecti…	cell periphery, plasma membrane, vesicle	binding, molecular transducer activity, molecular_function, signaling receptor activity
hsapiens	Success	SYNE1	1.16365	3.54411	OK	1.60676618914851	5e-05	0.000221809	spectrin repeat containing nuclear envelope protein 1 [Source:HGNC Symbol;Acc:HGNC:17089]	ENSG00000131018	149	anatomical structure development, biological regulation, cell differentiation, cellular developmental process, developmental process, localization, multicellular organismal process, regulation of biological quality	cell periphery, plasma membrane, plasma membrane part, plasma membrane region	binding, molecular_function, protein binding
hsapiens	Success	HBE1	10.7163	32.2677	OK	1.59028387332304	5e-05	0.000221809	hemoglobin subunit epsilon 1 [Source:HGNC Symbol;Acc:HGNC:4830]	ENSG00000213931	150	biological regulation, localization, multicellular organismal process, regulation of biological quality, response to chemical, response to organic cyclic compound, response to organic substance, response to stimulus, response to stress, response to wounding, wound healing	extracellular region, extracellular region part, extracellular space	binding, molecular_function, protein binding
hsapiens	Success	TM7SF2	21.4669	7.14717	OK	-1.58666985978496	5e-05	0.000221809	transmembrane 7 superfamily member 2 [Source:HGNC Symbol;Acc:HGNC:11863]	ENSG00000149809	151	biological regulation, regulation of biological process	cell periphery, integral component of plasma membrane, intrinsic component of plasma membrane, plasma membrane, plasma membrane part	binding, molecular_function
hsapiens	Success	TFAP2C	16.6465	5.59772	OK	-1.57230764649402	5e-05	0.000221809	transcription factor AP-2 gamma [Source:HGNC Symbol;Acc:HGNC:11744]	ENSG00000087510	152	anatomical structure development, animal organ development, biological regulation, cell communication, cell proliferation, cell-cell signaling, developmental process, multicellular organism development, multicellular organismal process, negative regulation of biological process, negative regulation of cellular process, positive regulation of biological process, positive regulation of biosynthetic…		binding, molecular_function, protein binding
hsapiens	Success	MECOM	1.45947	4.31016	OK	1.56229686948371	5e-05	0.000221809	MDS1 and EVI1 complex locus [Source:HGNC Symbol;Acc:HGNC:3498]	ENSG00000085276	153	anatomical structure development, animal organ development, apoptotic process, biological regulation, cell communication, cell death, cell differentiation, cell proliferation, cellular developmental process, cellular response to stimulus, developmental process, immune system process, intracellular signal transduction, JNK cascade, MAPK cascade, multicellular organism development, multicellular or…		binding, molecular_function, protein binding
hsapiens	Success	IL18	9.5723	28.2528	OK	1.56145633584392	5e-05	0.000221809	interleukin 18 [Source:HGNC Symbol;Acc:HGNC:5986]	ENSG00000150782	154	anatomical structure development, anatomical structure formation involved in morphogenesis, anatomical structure morphogenesis, angiogenesis, animal organ development, biological adhesion, biological regulation, blood vessel development, blood vessel morphogenesis, cardiovascular system development, cell activation, cell adhesion, cell communication, cell differentiation, cell proliferation, cell…	extracellular region, extracellular region part, extracellular space, vesicle	binding, cytokine activity, molecular function regulator, molecular_function, protein binding, receptor ligand activity, receptor regulator activity, signaling receptor binding
hsapiens	Success	PAQR7	1.85847	5.48238	OK	1.56068692914068	5e-05	0.000221809	progestin and adipoQ receptor family member 7 [Source:HGNC Symbol;Acc:HGNC:23146]	ENSG00000182749	155	anatomical structure development, biological regulation, cell communication, cell differentiation, cellular developmental process, cellular response to chemical stimulus, cellular response to organic substance, cellular response to stimulus, developmental process, multicellular organism development, multicellular organismal process, regulation of biological process, regulation of cellular process…	cell periphery, plasma membrane	binding, molecular transducer activity, molecular_function, signaling receptor activity
hsapiens	Success	TPD52L1	1.68804	4.97183	OK	1.55842787695331	5e-05	0.000221809	tumor protein D52-like 1 [Source:HGNC Symbol;Acc:HGNC:12006]	ENSG00000111907	156	apoptotic process, biological regulation, cell communication, cell death, cellular response to stimulus, intracellular signal transduction, JNK cascade, MAPK cascade, phosphorylation, positive regulation of apoptotic process, positive regulation of biological process, positive regulation of cell communication, positive regulation of cell death, positive regulation of cellular metabolic process, p…		binding, molecular_function, protein binding
hsapiens	Success	OR51B5	5.74904	16.8745	OK	1.55345178129618	5e-05	0.000221809	olfactory receptor family 51 subfamily B member 5 [Source:HGNC Symbol;Acc:HGNC:19599]	ENSG00000242180	157	biological regulation, cell communication, cellular response to stimulus, multicellular organismal process, regulation of biological process, regulation of cellular process, response to chemical, response to stimulus, signal transduction, signaling	cell periphery, plasma membrane	molecular transducer activity, molecular_function, signaling receptor activity
hsapiens	Success	BRSK1	1.52411	4.47323	OK	1.55334990867373	5e-05	0.000221809	BR serine/threonine kinase 1 [Source:HGNC Symbol;Acc:HGNC:18994]	ENSG00000160469	158	anatomical structure development, anatomical structure morphogenesis, axon development, biological regulation, cell communication, cell differentiation, cell-cell signaling, cellular developmental process, cellular response to stimulus, developmental process, generation of neurons, intracellular signal transduction, localization, multicellular organism development, multicellular organismal proces…	vesicle	binding, molecular_function, protein binding
hsapiens	Success	OLR1	6.33125	2.18675	OK	-1.53370207008307	5e-05	0.000221809	oxidized low density lipoprotein receptor 1 [Source:HGNC Symbol;Acc:HGNC:8133]	ENSG00000173391	159	biological adhesion, cell activation, cell adhesion, cell migration, cell motility, immune system process, leukocyte migration, localization, localization of cell, locomotion, movement of cell or subcellular component, multicellular organismal process, response to stimulus, response to stress, secretion, secretion by cell	cell periphery, extracellular region, extracellular region part, extracellular space, integral component of plasma membrane, intrinsic component of plasma membrane, plasma membrane, plasma membrane part, vesicle	binding, molecular_function, protein binding
hsapiens	Success	TRIB1	7.64152	2.64076	OK	-1.53290644693124	5e-05	0.000221809	tribbles pseudokinase 1 [Source:HGNC Symbol;Acc:HGNC:16891]	ENSG00000173334	160	anatomical structure development, animal organ development, biological regulation, cell communication, cell differentiation, cell migration, cell motility, cell proliferation, cell surface receptor signaling pathway, cellular developmental process, cellular response to chemical stimulus, cellular response to organic substance, cellular response to stimulus, developmental process, immune system pr…		binding, molecular function regulator, molecular_function, protein binding
hsapiens	Success	EPHA4	3.11854	1.08557	OK	-1.5224180066057	5e-05	0.000221809	EPH receptor A4 [Source:HGNC Symbol;Acc:HGNC:3388]	ENSG00000116106	161	anatomical structure development, anatomical structure morphogenesis, animal organ development, axon development, axon guidance, biological adhesion, biological regulation, cell adhesion, cell communication, cell differentiation, cell migration, cell motility, cell surface receptor signaling pathway, cell-cell signaling, cellular developmental process, cellular response to chemical stimulus, cell…	axon, axon part, cell periphery, integral component of plasma membrane, intrinsic component of plasma membrane, plasma membrane, plasma membrane part, plasma membrane region, vesicle	binding, molecular transducer activity, molecular_function, protein binding, signaling receptor activity, signaling receptor binding
hsapiens	Success	MSLN	1.93772	5.52747	OK	1.51225917314301	5e-05	0.000221809	mesothelin [Source:HGNC Symbol;Acc:HGNC:7371]	ENSG00000102854	162	anatomical structure development, animal organ development, biological adhesion, cell adhesion, cell-substrate adhesion, developmental process, multicellular organism development, multicellular organismal process, system development	cell periphery, extracellular region, extracellular region part, extracellular space, plasma membrane	binding, molecular_function, protein binding
hsapiens	Success	SULF2	40.3025	14.1352	OK	-1.51157703707503	5e-05	0.000221809	sulfatase 2 [Source:HGNC Symbol;Acc:HGNC:20392]	ENSG00000196562	163	anatomical structure development, anatomical structure morphogenesis, animal organ development, animal organ morphogenesis, biological regulation, cell communication, cell differentiation, cell proliferation, cell surface receptor signaling pathway, cell-cell signaling, cellular developmental process, cellular response to chemical stimulus, cellular response to organic substance, cellular respons…	cell periphery, extracellular region, extracellular region part, extracellular space, plasma membrane	binding, molecular_function
hsapiens	Success	ANPEP	116.436	40.9047	OK	-1.50919865837738	5e-05	0.000221809	alanyl aminopeptidase, membrane [Source:HGNC Symbol;Acc:HGNC:500]	ENSG00000166825	164	anatomical structure development, anatomical structure formation involved in morphogenesis, anatomical structure morphogenesis, angiogenesis, biological regulation, blood vessel development, blood vessel morphogenesis, cardiovascular system development, cell activation, cell communication, cell differentiation, cell-cell signaling, cellular developmental process, cellular response to stimulus, ci…	cell periphery, extracellular region, extracellular region part, extracellular space, plasma membrane, plasma membrane part, vesicle	binding, molecular_function, signaling receptor activity
hsapiens	Success	KRT15	1.20927	3.4285	OK	1.50344112362843	5e-05	0.000221809	keratin 15 [Source:HGNC Symbol;Acc:HGNC:6421]	ENSG00000171346	165	anatomical structure development, animal organ development, cell death, cell differentiation, cellular developmental process, developmental process, epithelium development, multicellular organism development, multicellular organismal process, programmed cell death, system development, tissue development	extracellular region, extracellular region part, extracellular space, vesicle	binding, molecular_function, protein binding
hsapiens	Success	FN1	57.5592	20.4455	OK	-1.49326319580647	5e-05	0.000221809	fibronectin 1 [Source:HGNC Symbol;Acc:HGNC:3778]	ENSG00000115414	166	anatomical structure development, anatomical structure formation involved in morphogenesis, anatomical structure morphogenesis, angiogenesis, axon development, biological adhesion, biological regulation, blood vessel development, blood vessel morphogenesis, cardiovascular system development, cell adhesion, cell communication, cell differentiation, cell growth, cell migration, cell motility, cell …	cell periphery, extracellular matrix, extracellular region, extracellular region part, extracellular space, plasma membrane, plasma membrane part, plasma membrane region, vesicle	binding, molecular function regulator, molecular_function, protein binding, signaling receptor binding	AGE-RAGE signaling pathway in diabetic complications
hsapiens	Success	BIRC7	1.38453	3.89134	OK	1.49087072477098	0.0001	0.000421842	baculoviral IAP repeat containing 7 [Source:HGNC Symbol;Acc:HGNC:13702]	ENSG00000101197	167	apoptotic process, biological regulation, cell communication, cell death, cell proliferation, cellular response to stimulus, intracellular signal transduction, JNK cascade, MAPK cascade, negative regulation of biological process, negative regulation of cellular process, phosphorylation, positive regulation of biological process, positive regulation of cell communication, positive regulation of ce…		binding, molecular function regulator, molecular_function, protein binding
hsapiens	Success	CYP27C1	4.62052	1.65333	OK	-1.48268051253499	5e-05	0.000221809	cytochrome P450 family 27 subfamily C member 1 [Source:HGNC Symbol;Acc:HGNC:33480]	ENSG00000186684	168	biological regulation, regulation of biological quality, regulation of hormone levels		binding, molecular_function
hsapiens	Success	PLPP2	17.9511	6.45254	OK	-1.47613316673686	5e-05	0.000221809	phospholipid phosphatase 2 [Source:HGNC Symbol;Acc:HGNC:9230]	ENSG00000141934	169	biological regulation, cell communication, cellular response to stimulus, regulation of biological process, regulation of cellular process, response to stimulus, signal transduction, signaling	cell periphery, integral component of plasma membrane, intrinsic component of plasma membrane, plasma membrane, plasma membrane part	binding, molecular_function, protein binding
hsapiens	Success	SLAMF7	1.93576	5.37631	OK	1.47371623180511	5e-05	0.000221809	SLAM family member 7 [Source:HGNC Symbol;Acc:HGNC:21394]	ENSG00000026751	170	biological adhesion, biological regulation, cell activation, cell adhesion, immune system process, regulation of biological process, regulation of response to stimulus, response to stimulus, response to stress	cell periphery, plasma membrane	binding, molecular_function, protein binding
hsapiens	Success	NAGA	5.2657	1.89713	OK	-1.47280678762688	5e-05	0.000221809	alpha-N-acetylgalactosaminidase [Source:HGNC Symbol;Acc:HGNC:7631]	ENSG00000198951	171		extracellular region, extracellular region part, extracellular space, vesicle	binding, molecular_function, protein binding
hsapiens	Success	CYBRD1	4.51841	1.63327	OK	-1.46805188046582	5e-05	0.000221809	cytochrome b reductase 1 [Source:HGNC Symbol;Acc:HGNC:20797]	ENSG00000071967	172	biological regulation, regulation of biological quality, response to chemical, response to stimulus	cell periphery, extracellular region, extracellular region part, extracellular space, plasma membrane, plasma membrane part, plasma membrane region, vesicle	binding, molecular_function, protein binding
hsapiens	Success	RAP1GAP	3.56706	1.29297	OK	-1.46404668141182	5e-05	0.000221809	RAP1 GTPase activating protein [Source:HGNC Symbol;Acc:HGNC:9858]	ENSG00000076864	173	anatomical structure morphogenesis, animal organ development, axon development, axon guidance, biological regulation, cell communication, cell differentiation, cell proliferation, cellular developmental process, cellular response to chemical stimulus, cellular response to organic substance, cellular response to stimulus, chemotaxis, developmental process, epithelial cell proliferation, generation…	axon, vesicle	binding, molecular function regulator, molecular_function, protein binding
hsapiens	Success	OPHN1	1.30597	3.59027	OK	1.45897058699995	5e-05	0.000221809	oligophrenin 1 [Source:HGNC Symbol;Acc:HGNC:8148]	ENSG00000079482	174	anatomical structure morphogenesis, axon development, axon guidance, biological regulation, cell communication, cell differentiation, cell migration, cell motility, cell-cell signaling, cellular developmental process, cellular response to stimulus, chemotaxis, developmental process, epithelium development, generation of neurons, intracellular signal transduction, localization, localization of cel…	axon, axon part	binding, molecular function regulator, molecular_function, protein binding, signaling receptor binding
hsapiens	Success	ISG20	3.40342	9.35435	OK	1.45865221080503	0.0001	0.000421842	interferon stimulated exonuclease gene 20 [Source:HGNC Symbol;Acc:HGNC:6130]	ENSG00000172183	175	biological regulation, cell communication, cell proliferation, cell surface receptor signaling pathway, cellular response to chemical stimulus, cellular response to organic substance, cellular response to stimulus, immune system process, negative regulation of biological process, regulation of biological process, regulation of cellular process, response to chemical, response to external stimulus,…		binding, molecular_function
hsapiens	Success	STMN3	2.02978	5.49237	OK	1.43610544986535	5e-05	0.000221809	stathmin 3 [Source:HGNC Symbol;Acc:HGNC:15926]	ENSG00000197457	176	biological regulation, cell communication, cell differentiation, cellular developmental process, cellular response to stimulus, developmental process, generation of neurons, intracellular signal transduction, multicellular organism development, multicellular organismal process, negative regulation of biological process, negative regulation of cell communication, negative regulation of cellular pr…	axon, axon part	binding, molecular_function, protein binding
hsapiens	Success	TMEM158	253.101	94.2796	OK	-1.42469566474392	5e-05	0.000221809	transmembrane protein 158 (gene/pseudogene) [Source:HGNC Symbol;Acc:HGNC:30293]	ENSG00000249992	177			binding, molecular_function
hsapiens	Success	ADORA2A	4.41718	11.8317	OK	1.42145984911328	5e-05	0.000221809	adenosine A2a receptor [Source:HGNC Symbol;Acc:HGNC:263]	ENSG00000128271	178	anatomical structure morphogenesis, apoptotic process, biological adhesion, biological regulation, cell activation, cell adhesion, cell communication, cell death, cell differentiation, cell proliferation, cell surface receptor signaling pathway, cell-cell signaling, cellular developmental process, cellular response to stimulus, developmental process, generation of neurons, hormone secretion, horm…	axon, axon part, cell periphery, integral component of plasma membrane, intrinsic component of plasma membrane, plasma membrane, plasma membrane part, plasma membrane region	binding, molecular_function, protein binding, signaling receptor binding
hsapiens	Success	RFTN1	2.80026	7.49747	OK	1.42084305888771	5e-05	0.000221809	raftlin, lipid raft linker 1 [Source:HGNC Symbol;Acc:HGNC:30278]	ENSG00000131378	179	biological regulation, cell communication, cell surface receptor signaling pathway, cellular response to stimulus, growth, immune system process, localization, multicellular organismal process, positive regulation of biological process, positive regulation of response to stimulus, regulation of biological process, regulation of cellular process, regulation of response to stimulus, response to che…	cell periphery, extracellular region, extracellular region part, extracellular space, plasma membrane, vesicle	binding, molecular_function
hsapiens	Success	GNG2	12.514	4.67582	OK	-1.42025171097386	5e-05	0.000221809	G protein subunit gamma 2 [Source:HGNC Symbol;Acc:HGNC:4404]	ENSG00000186469	180	biological regulation, cell activation, cell communication, cell proliferation, cell surface receptor signaling pathway, cell-cell signaling, cellular response to chemical stimulus, cellular response to organic substance, cellular response to stimulus, intracellular signal transduction, multicellular organismal process, regulation of biological process, regulation of biological quality, regulatio…	cell periphery, extracellular region, extracellular region part, extracellular space, plasma membrane, plasma membrane part, vesicle	binding, molecular_function, protein binding	Apelin signaling pathway
hsapiens	Success	CCRL2	87.4174	32.7723	OK	-1.4154435430708	5e-05	0.000221809	C-C motif chemokine receptor like 2 [Source:HGNC Symbol;Acc:HGNC:1612]	ENSG00000121797	181	biological regulation, cell communication, cell surface receptor signaling pathway, cellular response to chemical stimulus, cellular response to organic substance, cellular response to stimulus, chemotaxis, locomotion, regulation of biological process, regulation of cellular process, response to chemical, response to external stimulus, response to organic substance, response to stimulus, response…	cell periphery, integral component of plasma membrane, intrinsic component of plasma membrane, plasma membrane, plasma membrane part	binding, molecular_function, protein binding, signaling receptor binding
hsapiens	Success	BHLHE40	50.1389	18.8089	OK	-1.41451486689257	5e-05	0.000221809	basic helix-loop-helix family member e40 [Source:HGNC Symbol;Acc:HGNC:1046]	ENSG00000134107	182	biological regulation, multicellular organismal process, negative regulation of biological process, negative regulation of cellular process, regulation of biological process, regulation of cellular process, regulation of molecular function, response to external stimulus, response to stimulus		binding, molecular_function, protein binding
hsapiens	Success	CYP11A1	5.66528	15.0945	OK	1.4138038024007	5e-05	0.000221809	cytochrome P450 family 11 subfamily A member 1 [Source:HGNC Symbol;Acc:HGNC:2590]	ENSG00000140459	183	biological regulation, regulation of biological quality, regulation of hormone levels		binding, molecular_function
hsapiens	Success	CPA4	7.12946	18.9681	OK	1.41171046063141	5e-05	0.000221809	carboxypeptidase A4 [Source:HGNC Symbol;Acc:HGNC:15740]	ENSG00000128510	184		extracellular region, extracellular region part, extracellular space	binding, molecular_function
hsapiens	Success	RAB17	1.20666	3.20816	OK	1.41072686898892	5e-05	0.000221809	RAB17, member RAS oncogene family [Source:HGNC Symbol;Acc:HGNC:16523]	ENSG00000124839	185	biological regulation, cell differentiation, cellular developmental process, developmental process, generation of neurons, immune system process, localization, multicellular organism development, multicellular organismal process, neurogenesis, neuron differentiation, neuron projection development, regulation of biological process, regulation of biological quality, regulation of cell development, …	cell periphery, extracellular region, extracellular region part, extracellular space, plasma membrane, plasma membrane part, plasma membrane region, vesicle	binding, molecular_function, protein binding
hsapiens	Success	GNGT2	3.54088	9.37068	OK	1.40404579161067	5e-05	0.000221809	G protein subunit gamma transducin 2 [Source:HGNC Symbol;Acc:HGNC:4412]	ENSG00000167083	186	biological regulation, cell communication, cellular response to stimulus, regulation of biological process, regulation of cellular process, response to external stimulus, response to stimulus, signaling	cell periphery, plasma membrane, plasma membrane part	molecular_function	Apelin signaling pathway
hsapiens	Success	ACSS2	27.0548	10.2675	OK	-1.39779962905885	5e-05	0.000221809	acyl-CoA synthetase short-chain family member 2 [Source:HGNC Symbol;Acc:HGNC:15814]	ENSG00000131069	187			binding, molecular_function
hsapiens	Success	ARG2	17.576	46.1662	OK	1.39323021229417	5e-05	0.000221809	arginase 2 [Source:HGNC Symbol;Acc:HGNC:664]	ENSG00000081181	188	animal organ development, apoptotic process, biological adhesion, biological regulation, cell activation, cell adhesion, cell death, cell proliferation, cellular developmental process, cellular response to stimulus, developmental process, epithelium development, immune system process, kidney development, kidney epithelium development, localization, multicellular organism development, multicellula…		binding, molecular_function
hsapiens	Success	TUBB2A	271.457	103.877	OK	-1.38584743254614	5e-05	0.000221809	tubulin beta 2A class IIa [Source:HGNC Symbol;Acc:HGNC:12412]	ENSG00000137267	189		extracellular region, extracellular region part, extracellular space, vesicle	binding, molecular_function, protein binding
hsapiens	Success	NDRG4	9.16454	3.51138	OK	-1.38402433623177	5e-05	0.000221809	NDRG family member 4 [Source:HGNC Symbol;Acc:HGNC:14466]	ENSG00000103034	190	anatomical structure morphogenesis, animal organ development, animal organ morphogenesis, biological regulation, cell communication, cell differentiation, cell growth, cell migration, cell motility, cell proliferation, cell surface receptor signaling pathway, cellular developmental process, cellular response to stimulus, developmental growth, developmental process, enzyme linked receptor protein …	cell periphery, plasma membrane, plasma membrane part, plasma membrane region	binding, molecular_function, protein binding
hsapiens	Success	MOB3B	1.86185	4.84325	OK	1.37923862741815	5e-05	0.000221809	MOB kinase activator 3B [Source:HGNC Symbol;Acc:HGNC:23825]	ENSG00000120162	191			binding, molecular_function, protein binding
hsapiens	Success	LRRC20	10.0434	26.0686	OK	1.37606535715218	5e-05	0.000221809	leucine rich repeat containing 20 [Source:HGNC Symbol;Acc:HGNC:23421]	ENSG00000172731	192			binding, molecular_function, protein binding
hsapiens	Success	L1CAM	138.469	53.4304	OK	-1.3738303035697	5e-05	0.000221809	L1 cell adhesion molecule [Source:HGNC Symbol;Acc:HGNC:6470]	ENSG00000198910	193	anatomical structure morphogenesis, axon development, axon guidance, biological adhesion, biological regulation, cell adhesion, cell differentiation, cell growth, cell migration, cell motility, cell-substrate adhesion, cellular developmental process, chemotaxis, developmental growth, developmental growth involved in morphogenesis, developmental process, generation of neurons, growth, immune syste…	axon, axon part, cell periphery, extracellular matrix, extracellular region, extracellular region part, plasma membrane	binding, molecular_function, protein binding
hsapiens	Success	XXbac-BPG32J3.22	3.72053	1.44119	OK	-1.36824760548453	5e-05	0.000221809	.	ENSG00000263020	194
hsapiens	Success	WWC3	4.34122	1.68287	OK	-1.36717680165389	5e-05	0.000221809	WWC family member 3 [Source:HGNC Symbol;Acc:HGNC:29237]	ENSG00000047644	195	biological regulation, cell communication, cellular response to stimulus, developmental growth, developmental process, growth, intracellular signal transduction, multicellular organismal process, negative regulation of biological process, negative regulation of cell communication, negative regulation of cellular process, negative regulation of developmental process, negative regulation of growth,…		binding, molecular_function, protein binding
hsapiens	Success	CYR61	149.084	384.215	OK	1.36578841089773	5e-05	0.000221809	cysteine rich angiogenic inducer 61 [Source:HGNC Symbol;Acc:HGNC:2654]	ENSG00000142871	196	anatomical structure morphogenesis, animal organ development, animal organ morphogenesis, apoptotic process, biological adhesion, biological regulation, cardiac chamber morphogenesis, cell adhesion, cell communication, cell death, cell differentiation, cell growth, cell migration, cell motility, cell proliferation, cell surface receptor signaling pathway, cell-cell signaling, cell-substrate adhes…	extracellular matrix, extracellular region, extracellular region part, extracellular space	binding, insulin-like growth factor binding, molecular_function, protein binding, signaling receptor binding
hsapiens	Success	G6PD	143.957	56.0281	OK	-1.36141546808618	5e-05	0.000221809	glucose-6-phosphate dehydrogenase [Source:HGNC Symbol;Acc:HGNC:4057]m	ENSG00000160211	197	animal organ development, apoptotic process, biological regulation, cell death, cell differentiation, cell growth, cellular developmental process, cellular response to chemical stimulus, cellular response to stimulus, developmental growth, developmental process, growth, immune system process, localization, multicellular organism development, multicellular organismal process, muscle system process…	cell periphery, extracellular region, extracellular region part, extracellular space, plasma membrane, plasma membrane part, vesicle	binding, molecular_function, protein binding
hsapiens	Success	HOXC11	3.46309	1.35108	OK	-1.35794677939562	5e-05	0.000221809	homeobox C11 [Source:HGNC Symbol;Acc:HGNC:5123]	ENSG00000123388	198	anatomical structure morphogenesis, animal organ development, animal organ morphogenesis, biological regulation, developmental process, kidney development, multicellular organism development, multicellular organismal process, positive regulation of biological process, positive regulation of cellular process, positive regulation of developmental process, positive regulation of multicellular organi…		binding, molecular_function
hsapiens	Success	TUBB4A	4.67158	11.9491	OK	1.35491948008853	5e-05	0.000221809	tubulin beta 4A class IVa [Source:HGNC Symbol;Acc:HGNC:20774]	ENSG00000104833	199	biological regulation, localization, negative regulation of biological process, negative regulation of cellular process, regulation of biological process, regulation of cellular component organization, regulation of cellular process	axon, axon part, extracellular region, extracellular region part, extracellular space, vesicle	binding, molecular_function, protein binding
hsapiens	Success	TNK1	3.3748	1.32339	OK	-1.35056372339308	5e-05	0.000221809	tyrosine kinase non receptor 1 [Source:HGNC Symbol;Acc:HGNC:11940]	ENSG00000174292	200	biological regulation, cell communication, cell differentiation, cell growth, cell migration, cell motility, cell proliferation, cell surface receptor signaling pathway, cellular developmental process, cellular response to stimulus, developmental process, enzyme linked receptor protein signaling pathway, growth, immune system process, intracellular signal transduction, localization, localization …	cell periphery, plasma membrane, plasma membrane part	binding, molecular_function, protein binding, signaling receptor binding
hsapiens	Success	C1QTNF1	12.1713	4.7827	OK	-1.34758606389942	5e-05	0.000221809	C1q and tumor necrosis factor related protein 1 [Source:HGNC Symbol;Acc:HGNC:14324]	ENSG00000173918	201	biological adhesion, biological regulation, cell activation, cell adhesion, cell communication, cell-cell signaling, cellular response to stimulus, endocrine hormone secretion, endocrine process, hormone secretion, hormone transport, intracellular signal transduction, localization, MAPK cascade, multicellular organismal process, negative regulation of biological process, negative regulation of ce…	cell periphery, extracellular region, extracellular region part, extracellular space, integral component of plasma membrane, intrinsic component of plasma membrane, plasma membrane, plasma membrane part	binding, molecular_function, protein binding
hsapiens	Success	TINCR	3.62462	1.43167	OK	-1.34013076331224	5e-05	0.000221809	tissue differentiation-inducing non-protein coding RNA [Source:HGNC Symbol;Acc:HGNC:14607]	ENSG00000223573	202
hsapiens	Success	DPYSL3	98.6444	38.9944	OK	-1.33897019920917	5e-05	0.000221809	dihydropyrimidinase like 3 [Source:HGNC Symbol;Acc:HGNC:3015]	ENSG00000113657	203	biological regulation, cell differentiation, cell migration, cell motility, cellular developmental process, cellular response to chemical stimulus, cellular response to stimulus, developmental process, generation of neurons, localization, localization of cell, locomotion, movement of cell or subcellular component, multicellular organism development, multicellular organismal process, negative regu…	axon, axon part, extracellular region, extracellular region part, extracellular space, vesicle	binding, molecular_function, protein binding
hsapiens	Success	OGFRL1	4.12123	10.4241	OK	1.33877594333975	5e-05	0.000221809	opioid growth factor receptor like 1 [Source:HGNC Symbol;Acc:HGNC:21378]	ENSG00000119900	204
hsapiens	Success	ZNF232	4.7287	1.89031	OK	-1.32282076912453	5e-05	0.000221809	zinc finger protein 232 [Source:HGNC Symbol;Acc:HGNC:13026]	ENSG00000167840	205	biological regulation, regulation of biological process, regulation of cellular process		protein binding
hsapiens	Success	PRKCH	1.77027	4.42359	OK	1.32124826007263	5e-05	0.000221809	protein kinase C eta [Source:HGNC Symbol;Acc:HGNC:9403]	ENSG00000027075	206	animal organ development, apoptotic process, biological regulation, cell activation, cell communication, cell death, cell differentiation, cell proliferation, cell surface receptor signaling pathway, cellular developmental process, cellular response to stimulus, developmental process, epithelium development, generation of neurons, immune system process, intracellular signal transduction, localiza…	cell periphery, extracellular region, extracellular region part, extracellular space, plasma membrane, vesicle	protein binding
hsapiens	Success	TRIM7	5.92898	2.37369	OK	-1.32065239645974	5e-05	0.000221809	tripartite motif containing 7 [Source:HGNC Symbol;Acc:HGNC:16278]	ENSG00000146054	207			protein binding
hsapiens	Success	TSPAN18	1.41249	3.51595	OK	1.31567390047289	5e-05	0.000221809	tetraspanin 18 [Source:HGNC Symbol;Acc:HGNC:20660]	ENSG00000157570	208	biological regulation, cell communication, cell surface receptor signaling pathway, cellular response to stimulus, regulation of biological process, regulation of cellular process, response to stimulus, signaling	cell periphery, integral component of plasma membrane, intrinsic component of plasma membrane, plasma membrane, plasma membrane part
hsapiens	Success	CCDC69	26.4088	10.6266	OK	-1.31333867000438	5e-05	0.000221809	coiled-coil domain containing 69 [Source:HGNC Symbol;Acc:HGNC:24487]	ENSG00000198624	209
hsapiens	Success	LMCD1	6.49661	16.136	OK	1.31252398303836	5e-05	0.000221809	LIM and cysteine rich domains 1 [Source:HGNC Symbol;Acc:HGNC:6633]	ENSG00000071282	210	biological regulation, cell communication, cellular response to stimulus, intracellular signal transduction, multicellular organismal process, muscle system process, negative regulation of biological process, negative regulation of cellular process, positive regulation of biological process, positive regulation of cell communication, positive regulation of cellular process, positive regulation of…	extracellular matrix, extracellular region, extracellular region part, extracellular space
hsapiens	Success	MT1E	50.0671	124.245	OK	1.31125299569586	5e-05	0.000221809	metallothionein 1E [Source:HGNC Symbol;Acc:HGNC:7397]	ENSG00000169715	211	biological regulation, cellular response to chemical stimulus, cellular response to stimulus, growth, negative regulation of biological process, negative regulation of growth, regulation of biological process, regulation of growth, response to chemical, response to stimulus
hsapiens	Success	GNE	65.3246	26.3695	OK	-1.30875616947633	5e-05	0.000221809	glucosamine (UDP-N-acetyl)-2-epimerase/N-acetylmannosamine kinase [Source:HGNC Symbol;Acc:HGNC:23657]	ENSG00000159921	212	biological adhesion, cell adhesion, phosphorylation		protein binding
hsapiens	Success	FTL	4894.61	1978.18	OK	-1.30702020438053	5e-05	0.000221809	ferritin light chain [Source:HGNC Symbol;Acc:HGNC:3999]	ENSG00000087086	213	biological regulation, cell activation, immune system process, localization, regulation of biological quality, response to stimulus, secretion, secretion by cell	extracellular region, extracellular region part, extracellular space, vesicle	protein binding
hsapiens	Success	NQO1	217.569	88.0472	OK	-1.30512398036999	5e-05	0.000221809	NAD(P)H quinone dehydrogenase 1 [Source:HGNC Symbol;Acc:HGNC:2874]	ENSG00000181019	214	apoptotic process, biological regulation, cell communication, cell death, cell-cell signaling, cellular response to chemical stimulus, cellular response to stimulus, developmental process, negative regulation of biological process, negative regulation of cellular process, positive regulation of apoptotic process, positive regulation of biological process, positive regulation of cell death, positi…	extracellular region, extracellular region part, extracellular space, vesicle	protein binding
hsapiens	Success	PLIN2	141.123	57.3028	OK	-1.30027559466012	5e-05	0.000221809	perilipin 2 [Source:HGNC Symbol;Acc:HGNC:248]	ENSG00000147872	215	biological regulation, localization, regulation of biological process, regulation of biological quality, response to chemical, response to organic cyclic compound, response to stimulus	cell periphery, extracellular region, plasma membrane
hsapiens	Success	ADGRE1	12.1998	4.95578	OK	-1.29967344783899	5e-05	0.000221809	adhesion G protein-coupled receptor E1 [Source:HGNC Symbol;Acc:HGNC:3336]	ENSG00000174837	216	biological adhesion, biological regulation, cell adhesion, cell communication, cell surface receptor signaling pathway, cellular response to stimulus, immune system process, regulation of biological process, regulation of cellular process, response to stimulus, signaling	cell periphery, integral component of plasma membrane, intrinsic component of plasma membrane, plasma membrane, plasma membrane part
hsapiens	Success	PRKCE	8.17389	20.029	OK	1.29299565908527	5e-05	0.000221809	protein kinase C epsilon [Source:HGNC Symbol;Acc:HGNC:9401]	ENSG00000171132	217	apoptotic process, biological adhesion, biological regulation, cell activation, cell adhesion, cell communication, cell death, cell migration, cell motility, cell surface receptor signaling pathway, cell-cell signaling, cell-substrate adhesion, cellular response to chemical stimulus, cellular response to stimulus, hormone secretion, hormone transport, immune system process, intracellular signal t…	cell periphery, plasma membrane	molecular function regulator, protein binding	AGE-RAGE signaling pathway in diabetic complications, Apelin signaling pathway, cGMP-PKG signaling pathway
hsapiens	Success	LGR4	13.4021	5.48675	OK	-1.28843532995944	5e-05	0.000221809	leucine rich repeat containing G protein-coupled receptor 4 [Source:HGNC Symbol;Acc:HGNC:13299]	ENSG00000205213	218	anatomical structure morphogenesis, animal organ development, animal organ morphogenesis, biological regulation, cell communication, cell differentiation, cell proliferation, cell surface receptor signaling pathway, cell-cell signaling, cellular developmental process, cellular response to stimulus, developmental process, epithelial cell proliferation, epithelium development, immune system process…	cell periphery, integral component of plasma membrane, intrinsic component of plasma membrane, plasma membrane, plasma membrane part	protein binding
hsapiens	Success	EVI2B	4.72666	11.5321	OK	1.28676225523001	5e-05	0.000221809	ecotropic viral integration site 2B [Source:HGNC Symbol;Acc:HGNC:3500]	ENSG00000185862	219	animal organ development, apoptotic process, biological regulation, cell death, cell differentiation, cellular developmental process, developmental process, immune system process, multicellular organism development, multicellular organismal process, negative regulation of biological process, negative regulation of cellular process, positive regulation of biological process, positive regulation of…	cell periphery, integral component of plasma membrane, intrinsic component of plasma membrane, plasma membrane, plasma membrane part
hsapiens	Success	DUSP4	67.2928	27.6639	OK	-1.28244759276954	5e-05	0.000221809	dual specificity phosphatase 4 [Source:HGNC Symbol;Acc:HGNC:3070]	ENSG00000120875	220	anatomical structure morphogenesis, biological regulation, cell communication, cellular response to stimulus, developmental process, intracellular signal transduction, MAPK cascade, multicellular organism development, multicellular organismal process, negative regulation of biological process, negative regulation of cell communication, negative regulation of cellular process, negative regulation …
hsapiens	Success	MARCH4	11.8448	28.7	OK	1.27679689809016	5e-05	0.000221809	membrane associated ring-CH-type finger 4 [Source:HGNC Symbol;Acc:HGNC:29269]	ENSG00000144583	221
hsapiens	Success	PODXL	187.751	77.4945	OK	-1.27665476479015	5e-05	0.000221809	podocalyxin like [Source:HGNC Symbol;Acc:HGNC:9171]	ENSG00000128567	222	anatomical structure morphogenesis, animal organ development, biological adhesion, biological regulation, cell adhesion, cell differentiation, cell migration, cell motility, cellular developmental process, developmental process, epithelium development, kidney development, kidney epithelium development, localization, localization of cell, locomotion, morphogenesis of an epithelium, movement of cel…	cell periphery, extracellular region, extracellular region part, extracellular space, integral component of plasma membrane, intrinsic component of plasma membrane, plasma membrane, plasma membrane part, vesicle	protein binding
hsapiens	Success	APOBEC3D	5.3045	2.19161	OK	-1.27522567812363	5e-05	0.000221809	apolipoprotein B mRNA editing enzyme catalytic subunit 3D [Source:HGNC Symbol;Acc:HGNC:17354]	ENSG00000243811	223	biological regulation, immune system process, negative regulation of biological process, negative regulation of cellular process, regulation of biological process, regulation of cellular process, response to external stimulus, response to stimulus, response to stress
hsapiens	Success	TMEM171	9.66807	3.9975	OK	-1.27412988502131	5e-05	0.000221809	transmembrane protein 171 [Source:HGNC Symbol;Acc:HGNC:27031]	ENSG00000157111	224			protein binding
hsapiens	Success	ALDOC	63.2004	26.1721	OK	-1.27190400119213	5e-05	0.000221809	aldolase, fructose-bisphosphate C [Source:HGNC Symbol;Acc:HGNC:418]	ENSG00000109107	225	cell activation, cell differentiation, cellular developmental process, developmental process, epithelium development, immune system process, localization, phosphorylation, response to stimulus, secretion, secretion by cell, tissue development	extracellular region, extracellular region part, extracellular space, vesicle	protein binding
hsapiens	Success	PLCB2	6.3754	15.3922	OK	1.27161168385011	5e-05	0.000221809	phospholipase C beta 2 [Source:HGNC Symbol;Acc:HGNC:9055]	ENSG00000137841	226	biological regulation, cell communication, cell surface receptor signaling pathway, cell-cell signaling, cellular response to stimulus, intracellular signal transduction, multicellular organismal process, regulation of biological process, regulation of catalytic activity, regulation of cellular process, regulation of hydrolase activity, regulation of molecular function, response to stimulus, sign…			AGE-RAGE signaling pathway in diabetic complications, Apelin signaling pathway, cGMP-PKG signaling pathway
hsapiens	Success	CCL26	6.66031	2.76143	OK	-1.27017377147663	0.00035	0.00133383	C-C motif chemokine ligand 26 [Source:HGNC Symbol;Acc:HGNC:10625]	ENSG00000006606	227	biological regulation, cell chemotaxis, cell communication, cell migration, cell motility, cell proliferation, cell surface receptor signaling pathway, cell-cell signaling, cellular response to chemical stimulus, cellular response to stimulus, chemotaxis, epithelial cell proliferation, immune system process, intracellular signal transduction, leukocyte migration, localization, localization of cel…	extracellular region, extracellular region part, extracellular space	molecular function regulator, protein binding, signaling receptor binding
hsapiens	Success	G0S2	248.464	598.696	OK	1.26878679680876	5e-05	0.000221809	G0/G1 switch 2 [Source:HGNC Symbol;Acc:HGNC:30229]	ENSG00000123689	228	apoptotic process, biological regulation, cell communication, cell death, cell surface receptor signaling pathway, cellular response to stimulus, positive regulation of apoptotic process, positive regulation of biological process, positive regulation of cell communication, positive regulation of cell death, positive regulation of cellular process, positive regulation of programmed cell death, pos…		protein binding
hsapiens	Success	DCBLD2	215.87	89.6331	OK	-1.26805926344768	5e-05	0.000221809	discoidin, CUB and LCCL domain containing 2 [Source:HGNC Symbol;Acc:HGNC:24627]	ENSG00000057019	229	biological regulation, cell communication, cell growth, cellular response to stimulus, growth, negative regulation of biological process, negative regulation of cellular process, negative regulation of growth, regulation of biological process, regulation of cell growth, regulation of cellular component organization, regulation of cellular process, regulation of growth, response to stimulus, respo…	cell periphery, integral component of plasma membrane, intrinsic component of plasma membrane, plasma membrane, plasma membrane part	protein binding
hsapiens	Success	DYSF	9.15857	21.9698	OK	1.26232747475594	5e-05	0.000221809	dysferlin [Source:HGNC Symbol;Acc:HGNC:3097]	ENSG00000135636	230	localization, multicellular organismal process, muscle system process, response to stimulus, response to stress, response to wounding, wound healing	cell periphery, extracellular region, extracellular region part, extracellular space, plasma membrane, plasma membrane part, vesicle	protein binding
hsapiens	Success	ADRB2	2.24885	5.3916	OK	1.26152603222332	5e-05	0.000221809	adrenoceptor beta 2 [Source:HGNC Symbol;Acc:HGNC:286]	ENSG00000169252	231	animal organ development, biological regulation, cell communication, cell differentiation, cell surface receptor signaling pathway, cell-cell signaling, cellular developmental process, cellular response to chemical stimulus, cellular response to stimulus, developmental growth, developmental process, enzyme linked receptor protein signaling pathway, growth, intracellular signal transduction, local…	cell periphery, integral component of plasma membrane, intrinsic component of plasma membrane, plasma membrane, plasma membrane part, vesicle	molecular function regulator, protein binding	cGMP-PKG signaling pathway
hsapiens	Success	STBD1	6.57106	2.74363	OK	-1.2600401794565	5e-05	0.000221809	starch binding domain 1 [Source:HGNC Symbol;Acc:HGNC:24854]	ENSG00000118804	232	cell activation, immune system process, localization, response to stimulus, secretion, secretion by cell	cell periphery, integral component of plasma membrane, intrinsic component of plasma membrane, plasma membrane, plasma membrane part, vesicle	protein binding
hsapiens	Success	C15orf48	6.70122	2.80016	OK	-1.25891450681836	0.00015	0.000615205	chromosome 15 open reading frame 48 [Source:HGNC Symbol;Acc:HGNC:29898]	ENSG00000166920	233
hsapiens	Success	VAV1	1.70738	4.08569	OK	1.25879555938369	5e-05	0.000221809	vav guanine nucleotide exchange factor 1 [Source:HGNC Symbol;Acc:HGNC:12657]	ENSG00000141968	234	animal organ development, apoptotic process, biological adhesion, biological regulation, cell activation, cell adhesion, cell chemotaxis, cell communication, cell death, cell differentiation, cell migration, cell motility, cell surface receptor signaling pathway, cellular developmental process, cellular response to chemical stimulus, cellular response to stimulus, chemotaxis, developmental proces…	cell periphery, plasma membrane	molecular function regulator, protein binding
hsapiens	Success	SYNGR1	12.2999	5.15489	OK	-1.25463303886852	5e-05	0.000221809	synaptogyrin 1 [Source:HGNC Symbol;Acc:HGNC:11498]	ENSG00000100321	235	biological regulation, cell activation, cell communication, cell-cell signaling, cellular response to chemical stimulus, cellular response to stimulus, immune system process, localization, modulation of chemical synaptic transmission, regulation of biological process, regulation of biological quality, regulation of cell communication, regulation of cellular process, regulation of signaling, regul…	cell periphery, plasma membrane, vesicle	protein binding
hsapiens	Success	STXBP6	8.33084	19.8533	OK	1.25284495572029	5e-05	0.000221809	syntaxin binding protein 6 [Source:HGNC Symbol;Acc:HGNC:19666]	ENSG00000168952	236	biological adhesion, biological regulation, cell adhesion, localization, negative regulation of biological process, negative regulation of cellular process, regulation of biological process, regulation of cellular component organization, regulation of cellular process, regulation of localization, regulation of secretion, regulation of secretion by cell, regulation of transport, secretion, secreti…	cell periphery, plasma membrane	protein binding
hsapiens	Success	FAM89A	9.52607	4.01053	OK	-1.24808824556105	5e-05	0.000221809	family with sequence similarity 89 member A [Source:HGNC Symbol;Acc:HGNC:25057]	ENSG00000182118	237
hsapiens	Success	MALL	3.88881	1.64035	OK	-1.24532507487839	5e-05	0.000221809	mal, T-cell differentiation protein like [Source:HGNC Symbol;Acc:HGNC:6818]	ENSG00000144063	238	biological regulation, developmental process, localization, multicellular organism development, multicellular organismal process, regulation of biological quality, system development	cell periphery, plasma membrane, vesicle	protein binding
hsapiens	Success	VWA1	1.51961	3.59637	OK	1.24284034414444	5e-05	0.000221809	von Willebrand factor A domain containing 1 [Source:HGNC Symbol;Acc:HGNC:30910]	ENSG00000179403	239	extracellular matrix organization, extracellular structure organization, multicellular organismal process, response to stimulus, response to stress	extracellular matrix, extracellular region, extracellular region part, extracellular space, vesicle	protein binding
hsapiens	Success	DAAM1	4.52634	10.701	OK	1.24132875854709	5e-05	0.000221809	dishevelled associated activator of morphogenesis 1 [Source:HGNC Symbol;Acc:HGNC:18142]	ENSG00000100592	240	anatomical structure morphogenesis, animal organ development, animal organ morphogenesis, biological regulation, cell communication, cell surface receptor signaling pathway, cell-cell signaling, cellular response to stimulus, developmental process, epithelium development, morphogenesis of an epithelium, multicellular organism development, multicellular organismal process, regulation of biological…	cell periphery, plasma membrane	protein binding
hsapiens	Success	KIAA1324	2.04451	4.8212	OK	1.23763715962461	5e-05	0.000221809	KIAA1324 [Source:HGNC Symbol;Acc:HGNC:29618]	ENSG00000116299	241	biological regulation, cell communication, cellular response to stimulus, positive regulation of biological process, positive regulation of cellular process, regulation of biological process, regulation of cellular component organization, regulation of cellular process, response to external stimulus, response to stimulus, response to stress	cell periphery, extracellular region, extracellular region part, extracellular space, integral component of plasma membrane, intrinsic component of plasma membrane, plasma membrane, plasma membrane part, vesicle
hsapiens	Success	NPPB	5.73662	13.5099	OK	1.23574413533841	5e-05	0.000221809	natriuretic peptide B [Source:HGNC Symbol;Acc:HGNC:7940]	ENSG00000120937	242	anatomical structure morphogenesis, biological regulation, cell communication, cell growth, cell surface receptor signaling pathway, cellular response to stimulus, developmental process, enzyme linked receptor protein signaling pathway, growth, localization, multicellular organism development, multicellular organismal process, negative regulation of biological process, negative regulation of cell…	extracellular region, extracellular region part, extracellular space	molecular function regulator, protein binding, signaling receptor binding	cGMP-PKG signaling pathway
hsapiens	Success	DTWD2	6.09045	14.3251	OK	1.23392447772886	5e-05	0.000221809	DTW domain containing 2 [Source:HGNC Symbol;Acc:HGNC:19334]	ENSG00000169570	243	biological regulation, localization, positive regulation of biological process, positive regulation of cellular process, regulation of biological process, regulation of cellular component organization, regulation of cellular process, regulation of localization, regulation of transport
hsapiens	Success	SQSTM1	621.955	264.678	OK	-1.23257191833922	5e-05	0.000221809	sequestosome 1 [Source:HGNC Symbol;Acc:HGNC:11280]	ENSG00000161011	244	apoptotic process, biological regulation, cell communication, cell death, cell differentiation, cell-cell signaling, cellular developmental process, cellular response to stimulus, developmental process, growth, immune system process, intracellular signal transduction, localization, modulation of chemical synaptic transmission, negative regulation of biological process, negative regulation of cell…	extracellular region, extracellular region part, extracellular space, vesicle	protein binding, signaling receptor binding
hsapiens	Success	EPHX1	32.2075	13.7344	OK	-1.22960279434578	5e-05	0.000221809	epoxide hydrolase 1 [Source:HGNC Symbol;Acc:HGNC:3401]	ENSG00000143819	245	cellular response to chemical stimulus, cellular response to stimulus, response to chemical, response to stimulus
hsapiens	Success	FAM213A	42.8676	18.3292	OK	-1.22574382911169	5e-05	0.000221809	family with sequence similarity 213 member A [Source:HGNC Symbol;Acc:HGNC:28651]	ENSG00000122378	246	animal organ development, biological regulation, cell differentiation, cellular developmental process, cellular response to chemical stimulus, cellular response to stimulus, developmental process, immune system process, multicellular organism development, multicellular organismal process, regulation of biological process, regulation of cell differentiation, regulation of cellular process, regulat…	extracellular region, extracellular region part, extracellular space, vesicle
hsapiens	Success	DDIT4	62.8961	26.9444	OK	-1.22298510161181	5e-05	0.000221809	DNA damage inducible transcript 4 [Source:HGNC Symbol;Acc:HGNC:24944]	ENSG00000168209	247	animal organ development, apoptotic process, biological regulation, cell communication, cell death, cell differentiation, cell migration, cell motility, cell proliferation, cell surface receptor signaling pathway, cellular developmental process, cellular response to chemical stimulus, cellular response to stimulus, developmental process, enzyme linked receptor protein signaling pathway, generatio…		protein binding
hsapiens	Success	IFFO1	1.54876	3.61211	OK	1.22172823048724	5e-05	0.000221809	intermediate filament family orphan 1 [Source:HGNC Symbol;Acc:HGNC:24970]	ENSG00000010295	248
hsapiens	Success	TOX2	19.6826	8.45558	OK	-1.21894518502725	5e-05	0.000221809	TOX high mobility group box family member 2 [Source:HGNC Symbol;Acc:HGNC:16095]	ENSG00000124191	249	biological regulation, positive regulation of biological process, positive regulation of cellular process, regulation of biological process, regulation of cellular process
hsapiens	Success	FERMT1	4.03085	1.73355	OK	-1.2173546490423	5e-05	0.000221809	fermitin family member 1 [Source:HGNC Symbol;Acc:HGNC:15889]	ENSG00000101311	250	animal organ development, biological adhesion, biological regulation, cell adhesion, cell communication, cell migration, cell motility, cell proliferation, cell surface receptor signaling pathway, cell-cell signaling, cell-substrate adhesion, cellular response to chemical stimulus, cellular response to stimulus, developmental process, enzyme linked receptor protein signaling pathway, epithelial c…	cell periphery, plasma membrane, plasma membrane part
hsapiens	Success	TFF2	3.80151	1.64765	OK	-1.20616277376634	0.00565	0.0159055	trefoil factor 2 [Source:HGNC Symbol;Acc:HGNC:11756]	ENSG00000160181	251	multicellular organismal process, response to stimulus, response to stress, response to wounding, wound healing	extracellular region, extracellular region part, extracellular space, vesicle	protein binding
hsapiens	Success	SLFN11	5.71947	2.48138	OK	-1.20473877720097	5e-05	0.000221809	schlafen family member 11 [Source:HGNC Symbol;Acc:HGNC:26633]	ENSG00000172716	252	biological regulation, immune system process, negative regulation of biological process, negative regulation of cellular process, regulation of biological process, regulation of cellular process, response to external stimulus, response to stimulus, response to stress
hsapiens	Success	S100A2	4.71128	10.8535	OK	1.20396937144545	5e-05	0.000221809	S100 calcium binding protein A2 [Source:HGNC Symbol;Acc:HGNC:10492]	ENSG00000196754	253	cell migration, cell motility, localization, localization of cell, locomotion, movement of cell or subcellular component, multicellular organismal process		protein binding
hsapiens	Success	PPP1R14A	2.05576	4.73303	OK	1.20309221981274	0.0007	0.00248964	protein phosphatase 1 regulatory inhibitor subunit 14A [Source:HGNC Symbol;Acc:HGNC:14871]	ENSG00000167641	254	biological regulation, cellular response to chemical stimulus, cellular response to stimulus, phosphorylation, regulation of biological process, regulation of catalytic activity, regulation of cellular process, regulation of molecular function, regulation of phosphate metabolic process, regulation of phosphorus metabolic process, regulation of phosphorylation, response to chemical, response to st…		molecular function regulator
hsapiens	Success	HOXB9	5.65288	2.45903	OK	-1.20089673579529	5e-05	0.000221809	homeobox B9 [Source:HGNC Symbol;Acc:HGNC:5120]	ENSG00000170689	255	animal organ development, biological regulation, cell chemotaxis, cell communication, cell migration, cell motility, cell surface receptor signaling pathway, cell-cell signaling, cellular response to chemical stimulus, cellular response to stimulus, chemotaxis, developmental process, localization, localization of cell, locomotion, movement of cell or subcellular component, multicellular organism …		protein binding
hsapiens	Success	TOB1	14.3422	6.26096	OK	-1.19581055175477	5e-05	0.000221809	transducer of ERBB2, 1 [Source:HGNC Symbol;Acc:HGNC:11979]	ENSG00000141232	256	biological regulation, cell communication, cell differentiation, cell proliferation, cell surface receptor signaling pathway, cellular developmental process, cellular response to chemical stimulus, cellular response to stimulus, developmental process, enzyme linked receptor protein signaling pathway, multicellular organismal process, negative regulation of biological process, negative regulation …		protein binding, signaling receptor binding
hsapiens	Success	GLIPR2	3.2162	7.35445	OK	1.19326033049647	5e-05	0.000221809	GLI pathogenesis related 2 [Source:HGNC Symbol;Acc:HGNC:18007]	ENSG00000122694	257	animal organ development, biological regulation, cell communication, cell differentiation, cell migration, cell motility, cellular developmental process, cellular response to stimulus, developmental process, intracellular signal transduction, localization, localization of cell, locomotion, MAPK cascade, movement of cell or subcellular component, multicellular organism development, multicellular o…	extracellular region, extracellular region part, extracellular space, vesicle	protein binding
hsapiens	Success	TMEM91	4.08031	1.78916	OK	-1.18939635488325	0.00065	0.00232749	transmembrane protein 91 [Source:HGNC Symbol;Acc:HGNC:32393]	ENSG00000142046	258	animal organ development, cell differentiation, cellular developmental process, developmental process, immune system process, multicellular organism development, multicellular organismal process, response to stimulus, system development
hsapiens	Success	C10orf54	1.93185	4.40396	OK	1.18881828600489	5e-05	0.000221809	chromosome 10 open reading frame 54 [Source:HGNC Symbol;Acc:HGNC:30085]	ENSG00000107738	259
hsapiens	Success	SCG2	7.57199	17.2247	OK	1.1857344450961	5e-05	0.000221809	secretogranin II [Source:HGNC Symbol;Acc:HGNC:10575]	ENSG00000171951	260	anatomical structure morphogenesis, apoptotic process, biological regulation, cell chemotaxis, cell communication, cell death, cell migration, cell motility, cell proliferation, cell surface receptor signaling pathway, cellular response to chemical stimulus, cellular response to stimulus, chemotaxis, developmental process, epithelial cell proliferation, immune system process, intracellular signal…	extracellular region, extracellular region part, extracellular space, vesicle	molecular function regulator, protein binding, signaling receptor binding
hsapiens	Success	DNAJB5	2.4072	5.45976	OK	1.18148152280083	5e-05	0.000221809	DnaJ heat shock protein family (Hsp40) member B5 [Source:HGNC Symbol;Acc:HGNC:14887]	ENSG00000137094	261	biological regulation, negative regulation of biological process, negative regulation of cellular process, regulation of biological process, regulation of cellular process, response to chemical, response to stimulus, response to stress		protein binding
hsapiens	Success	TNC	86.2189	38.3186	OK	-1.16995930436191	5e-05	0.000221809	tenascin C [Source:HGNC Symbol;Acc:HGNC:5318]	ENSG00000041982	262	anatomical structure morphogenesis, animal organ development, animal organ morphogenesis, axon development, biological adhesion, biological regulation, cell adhesion, cell communication, cell differentiation, cell proliferation, cell-cell signaling, cellular developmental process, cellular response to chemical stimulus, cellular response to stimulus, developmental growth, developmental growth inv…	extracellular matrix, extracellular region, extracellular region part, extracellular space	protein binding
hsapiens	Success	FAM84B	11.2195	4.9902	OK	-1.16883884032634	5e-05	0.000221809	family with sequence similarity 84 member B [Source:HGNC Symbol;Acc:HGNC:24166]	ENSG00000168672	263		cell periphery, plasma membrane	protein binding
hsapiens	Success	DMKN	28.0511	12.4769	OK	-1.16879781806509	5e-05	0.000221809	dermokine [Source:HGNC Symbol;Acc:HGNC:25063]	ENSG00000161249	264		extracellular region, extracellular region part, extracellular space, vesicle	protein binding
hsapiens	Success	RGS2	1.70046	3.81614	OK	1.16618902957381	5e-05	0.000221809	regulator of G-protein signaling 2 [Source:HGNC Symbol;Acc:HGNC:9998]	ENSG00000116741	265	biological regulation, cell communication, cell differentiation, cellular developmental process, cellular response to stimulus, developmental process, intracellular signal transduction, MAPK cascade, multicellular organismal process, negative regulation of biological process, negative regulation of cell communication, negative regulation of cellular process, negative regulation of multicellular o…	cell periphery, plasma membrane, plasma membrane part	molecular function regulator, protein binding	cGMP-PKG signaling pathway
hsapiens	Success	EFNB3	4.42419	1.9755	OK	-1.16319549815661	5e-05	0.000221809	ephrin B3 [Source:HGNC Symbol;Acc:HGNC:3228]	ENSG00000108947	266	anatomical structure morphogenesis, axon development, axon guidance, biological adhesion, biological regulation, cell activation, cell adhesion, cell communication, cell differentiation, cell surface receptor signaling pathway, cell-cell signaling, cellular developmental process, cellular response to stimulus, chemotaxis, developmental process, enzyme linked receptor protein signaling pathway, ge…	cell periphery, integral component of plasma membrane, intrinsic component of plasma membrane, plasma membrane, plasma membrane part	protein binding, signaling receptor binding
hsapiens	Success	ID2	2.44541	5.47343	OK	1.16236883183708	5e-05	0.000221809	inhibitor of DNA binding 2, HLH protein [Source:HGNC Symbol;Acc:HGNC:5361]	ENSG00000115738	267	anatomical structure morphogenesis, animal organ development, animal organ morphogenesis, biological regulation, cardiac chamber morphogenesis, cell activation, cell differentiation, cell proliferation, cellular developmental process, cellular response to chemical stimulus, cellular response to stimulus, developmental process, epithelial cell proliferation, epithelium development, generation of n…		protein binding
hsapiens	Success	SNAPC1	43.7787	97.9332	OK	1.16156891126681	5e-05	0.000221809	small nuclear RNA activating complex polypeptide 1 [Source:HGNC Symbol;Acc:HGNC:11134]	ENSG00000023608	268	biological regulation, regulation of biological process, regulation of cellular process
hsapiens	Success	TWIST2	16.9746	7.59399	OK	-1.16044757402442	5e-05	0.000221809	twist family bHLH transcription factor 2 [Source:HGNC Symbol;Acc:HGNC:20670]	ENSG00000233608	269	apoptotic process, biological regulation, cell death, cell differentiation, cellular developmental process, developmental process, multicellular organism development, multicellular organismal process, negative regulation of biological process, negative regulation of cellular process, negative regulation of developmental process, negative regulation of multicellular organismal process, ossificatio…		protein binding
hsapiens	Success	SMO	4.90829	2.19732	OK	-1.15947550374355	5e-05	0.000221809	smoothened, frizzled class receptor [Source:HGNC Symbol;Acc:HGNC:11119]	ENSG00000128602	270	anatomical structure morphogenesis, animal organ development, animal organ morphogenesis, apoptotic process, biological regulation, cardiac chamber morphogenesis, cell activation, cell communication, cell death, cell differentiation, cell migration, cell motility, cell proliferation, cell surface receptor signaling pathway, cell-cell signaling, cellular developmental process, cellular response to…	cell periphery, extracellular region, extracellular region part, extracellular space, plasma membrane, plasma membrane part, vesicle	protein binding, signaling receptor binding
hsapiens	Success	ARHGEF16	5.56847	12.41	OK	1.15615022509343	5e-05	0.000221809	Rho guanine nucleotide exchange factor 16 [Source:HGNC Symbol;Acc:HGNC:15515]	ENSG00000130762	271	apoptotic process, biological regulation, cell chemotaxis, cell communication, cell death, cell migration, cell motility, cellular response to chemical stimulus, cellular response to stimulus, chemotaxis, intracellular signal transduction, localization, localization of cell, locomotion, movement of cell or subcellular component, positive regulation of apoptotic process, positive regulation of bio…		molecular function regulator, protein binding, signaling receptor binding
hsapiens	Success	ARHGDIB	54.2819	120.927	OK	1.15559327394758	5e-05	0.000221809	Rho GDP dissociation inhibitor beta [Source:HGNC Symbol;Acc:HGNC:679]	ENSG00000111348	272	biological adhesion, biological regulation, cell adhesion, cell communication, cell migration, cell motility, cellular response to stimulus, developmental process, intracellular signal transduction, localization, localization of cell, locomotion, movement of cell or subcellular component, multicellular organism development, multicellular organismal process, negative regulation of biological proce…	extracellular region, extracellular region part, extracellular space, vesicle	molecular function regulator, protein binding
hsapiens	Success	ADARB1	10.1726	22.5752	OK	1.15005030635338	0.0014	0.00464683	adenosine deaminase, RNA specific B1 [Source:HGNC Symbol;Acc:HGNC:226]	ENSG00000197381	273	anatomical structure morphogenesis, animal organ development, animal organ morphogenesis, apoptotic process, axon development, biological regulation, cell communication, cell death, cell differentiation, cell migration, cell motility, cell proliferation, cell-cell signaling, cellular developmental process, developmental growth, developmental process, generation of neurons, growth, immune system p…		protein binding
hsapiens	Success	LURAP1L	13.0033	5.87472	OK	-1.14628580244681	5e-05	0.000221809	leucine rich adaptor protein 1 like [Source:HGNC Symbol;Acc:HGNC:31452]	ENSG00000153714	274	biological regulation, cell communication, cellular response to stimulus, intracellular signal transduction, positive regulation of biological process, positive regulation of cell communication, positive regulation of cellular process, positive regulation of intracellular signal transduction, positive regulation of response to stimulus, positive regulation of signal transduction, positive regulat…
hsapiens	Success	HBEGF	42.1368	93.1125	OK	1.14389410156859	5e-05	0.000221809	heparin binding EGF like growth factor [Source:HGNC Symbol;Acc:HGNC:3059]	ENSG00000113070	275	anatomical structure morphogenesis, animal organ development, biological regulation, cell chemotaxis, cell communication, cell growth, cell migration, cell motility, cell proliferation, cell surface receptor signaling pathway, cellular response to chemical stimulus, cellular response to stimulus, chemotaxis, developmental process, enzyme linked receptor protein signaling pathway, epithelium devel…	cell periphery, extracellular region, extracellular region part, extracellular space, integral component of plasma membrane, intrinsic component of plasma membrane, plasma membrane, plasma membrane part, vesicle	molecular function regulator, protein binding, signaling receptor binding
hsapiens	Success	ATP6V0E2	28.6822	13.0084	OK	-1.14071216161946	5e-05	0.000221809	ATPase H+ transporting V0 subunit e2 [Source:HGNC Symbol;Acc:HGNC:21723]	ENSG00000171130	276	biological regulation, cell communication, cell surface receptor signaling pathway, cellular response to chemical stimulus, cellular response to stimulus, enzyme linked receptor protein signaling pathway, localization, regulation of biological process, regulation of cellular process, response to chemical, response to stimulus, signaling	vesicle
hsapiens	Success	MGLL	26.7761	58.9036	OK	1.13740996552324	5e-05	0.000221809	monoglyceride lipase [Source:HGNC Symbol;Acc:HGNC:17038]	ENSG00000074416	277	biological regulation, cell communication, cellular response to stimulus, multicellular organismal process, regulation of biological process, regulation of cell communication, regulation of cellular process, regulation of multicellular organismal process, regulation of response to stimulus, regulation of signal transduction, regulation of signaling, regulation of system process, response to exter…	cell periphery, plasma membrane	protein binding
hsapiens	Success	RTN4RL2	8.31108	3.78129	OK	-1.13615746432389	5e-05	0.000221809	reticulon 4 receptor-like 2 [Source:HGNC Symbol;Acc:HGNC:23053]	ENSG00000186907	278	animal organ development, axon development, biological regulation, cell communication, cell differentiation, cell surface receptor signaling pathway, cellular developmental process, cellular response to chemical stimulus, cellular response to stimulus, developmental process, generation of neurons, intracellular signal transduction, multicellular organism development, multicellular organismal proc…	cell periphery, extracellular region, extracellular region part, extracellular space, intrinsic component of plasma membrane, plasma membrane, plasma membrane part, vesicle	molecular function regulator
hsapiens	Success	LOXL4	1.95014	4.27713	OK	1.13306535909855	5e-05	0.000221809	lysyl oxidase like 4 [Source:HGNC Symbol;Acc:HGNC:17171]	ENSG00000138131	279	localization	extracellular region, extracellular region part, extracellular space, vesicle	protein binding
hsapiens	Success	ECM1	5.31943	11.664	OK	1.13271905668842	5e-05	0.000221809	extracellular matrix protein 1 [Source:HGNC Symbol;Acc:HGNC:3153]	ENSG00000143369	280	anatomical structure morphogenesis, animal organ development, biological regulation, cell communication, cell migration, cell motility, cell proliferation, cell surface receptor signaling pathway, cellular response to chemical stimulus, cellular response to stimulus, developmental process, epithelial cell proliferation, immune system process, intracellular signal transduction, leukocyte migration…	extracellular matrix, extracellular region, extracellular region part, extracellular space, vesicle	protein binding, signaling receptor binding
hsapiens	Success	CD44	225.969	103.273	OK	-1.12966174624764	5e-05	0.000221809	CD44 molecule (Indian blood group) [Source:HGNC Symbol;Acc:HGNC:1681]	ENSG00000026508	281	anatomical structure morphogenesis, animal organ development, apoptotic process, biological adhesion, biological regulation, cell activation, cell adhesion, cell communication, cell death, cell migration, cell motility, cell surface receptor signaling pathway, cell-substrate adhesion, cellular developmental process, cellular response to chemical stimulus, cellular response to stimulus, developmen…	cell periphery, extracellular region, extracellular region part, extracellular space, integral component of plasma membrane, intrinsic component of plasma membrane, plasma membrane, plasma membrane part, vesicle	protein binding
hsapiens	Success	TUBA1A	90.0103	41.2497	OK	-1.12570647343489	5e-05	0.000221809	tubulin alpha 1a [Source:HGNC Symbol;Acc:HGNC:20766]	ENSG00000167552	282	biological regulation, localization, regulation of biological process, regulation of cellular process	extracellular region, extracellular region part, extracellular space, vesicle	protein binding
hsapiens	Success	SELM	2.87104	6.26142	OK	1.12491644609964	0.00245	0.00768119	selenoprotein M [Source:EntrezGene;Acc:140606]	ENSG00000198832	283
hsapiens	Success	TGM2	144.302	314.424	OK	1.12362004732195	5e-05	0.000221809	transglutaminase 2 [Source:HGNC Symbol;Acc:HGNC:11778]	ENSG00000198959	284	anatomical structure morphogenesis, animal organ development, animal organ morphogenesis, apoptotic process, biological adhesion, biological regulation, cell adhesion, cell communication, cell death, cell proliferation, cellular response to stimulus, developmental process, epithelium development, intracellular signal transduction, localization, morphogenesis of an epithelium, multicellular organi…	cell periphery, extracellular matrix, extracellular region, extracellular region part, extracellular space, intrinsic component of plasma membrane, plasma membrane, plasma membrane part, vesicle	protein binding
hsapiens	Success	RIPK4	5.33395	2.44931	OK	-1.1228289192798	5e-05	0.000221809	receptor interacting serine/threonine kinase 4 [Source:HGNC Symbol;Acc:HGNC:496]	ENSG00000183421	285	anatomical structure morphogenesis, biological regulation, developmental process, epithelium development, morphogenesis of an epithelium, phosphorylation, positive regulation of biological process, protein phosphorylation, regulation of biological process, regulation of cellular process, regulation of molecular function, tissue development, tissue morphogenesis		protein binding
hsapiens	Success	TNFSF15	4.6516	10.1057	OK	1.11937031040091	5e-05	0.000221809	tumor necrosis factor superfamily member 15 [Source:HGNC Symbol;Acc:HGNC:11931]	ENSG00000181634	286	apoptotic process, biological regulation, cell communication, cell death, cell surface receptor signaling pathway, cellular response to chemical stimulus, cellular response to stimulus, intracellular signal transduction, phosphorylation, positive regulation of apoptotic process, positive regulation of biological process, positive regulation of cell communication, positive regulation of cell death…	cell periphery, extracellular region, extracellular region part, extracellular space, integral component of plasma membrane, intrinsic component of plasma membrane, plasma membrane, plasma membrane part	molecular function regulator, protein binding, signaling receptor binding
hsapiens	Success	PDK3	9.03175	4.16095	OK	-1.11809260031839	5e-05	0.000221809	pyruvate dehydrogenase kinase 3 [Source:HGNC Symbol;Acc:HGNC:8811]	ENSG00000067992	287	biological regulation, cell communication, cellular response to chemical stimulus, cellular response to stimulus, phosphorylation, protein phosphorylation, regulation of biological process, regulation of cellular process, regulation of phosphorus metabolic process, response to acid chemical, response to chemical, response to stimulus, response to stress, signaling		protein binding
hsapiens	Success	NRN1	2.66997	5.78984	OK	1.11669994867806	5e-05	0.000221809	neuritin 1 [Source:HGNC Symbol;Acc:HGNC:17972]	ENSG00000124785	288	anatomical structure morphogenesis, cell differentiation, cell growth, cellular developmental process, developmental growth, developmental growth involved in morphogenesis, developmental process, generation of neurons, growth, multicellular organism development, multicellular organismal process, neurogenesis, neuron differentiation, neuron projection development, system development	cell periphery, extracellular region, extracellular region part, extracellular space, integral component of plasma membrane, intrinsic component of plasma membrane, plasma membrane, plasma membrane part	protein binding
hsapiens	Success	SSFA2	121.141	55.9641	OK	-1.11411366064294	5e-05	0.000221809	sperm specific antigen 2 [Source:HGNC Symbol;Acc:HGNC:11319]	ENSG00000138434	289		cell periphery, plasma membrane	protein binding, signaling receptor binding
hsapiens	Success	PWWP2B	8.76822	4.05425	OK	-1.11284894341094	5e-05	0.000221809	PWWP domain containing 2B [Source:HGNC Symbol;Acc:HGNC:25150]	ENSG00000171813	290			protein binding
hsapiens	Success	ITGAX	2.22907	4.80585	OK	1.10834969723538	5e-05	0.000221809	integrin subunit alpha X [Source:HGNC Symbol;Acc:HGNC:6152]	ENSG00000140678	291	anatomical structure morphogenesis, animal organ development, animal organ morphogenesis, biological adhesion, cell activation, cell adhesion, cell migration, cell motility, cell surface receptor signaling pathway, developmental process, extracellular matrix organization, extracellular structure organization, leukocyte migration, localization of cell, locomotion, movement of cell or subcellular c…	cell periphery, integral component of plasma membrane, intrinsic component of plasma membrane, plasma membrane, plasma membrane part, vesicle	protein binding
hsapiens	Success	NRIP3	3.98076	8.57018	OK	1.10628161169114	5e-05	0.000221809	nuclear receptor interacting protein 3 [Source:HGNC Symbol;Acc:HGNC:1167]	ENSG00000175352	292			protein binding
hsapiens	Success	TLN2	3.48992	7.50967	OK	1.10555554660784	5e-05	0.000221809	talin 2 [Source:HGNC Symbol;Acc:HGNC:15447]	ENSG00000171914	293	biological adhesion, cell adhesion	cell periphery, plasma membrane	protein binding
hsapiens	Success	GPRC5A	78.2925	36.4452	OK	-1.10314529420777	5e-05	0.000221809	G protein-coupled receptor class C group 5 member A [Source:HGNC Symbol;Acc:HGNC:9836]	ENSG00000013588	294	cell surface receptor signaling pathway, negative regulation of cell communication, negative regulation of response to stimulus, negative regulation of signal transduction, negative regulation of signaling, phosphorylation, protein phosphorylation, regulation of catalytic activity, regulation of cell communication, regulation of cellular protein metabolic process, regulation of molecular function…	cell periphery, extracellular region, extracellular region part, extracellular space, integral component of plasma membrane, intrinsic component of plasma membrane, plasma membrane, plasma membrane part, vesicle	protein binding
hsapiens	Success	SERPINE2	237.524	110.627	OK	-1.10236975662632	5e-05	0.000221809	serpin family E member 2 [Source:HGNC Symbol;Acc:HGNC:8951]	ENSG00000135919	295	anatomical structure morphogenesis, animal organ development, biological adhesion, cell activation, cell adhesion, cell differentiation, cell growth, cell migration, cell motility, cell proliferation, cell surface receptor signaling pathway, cellular developmental process, developmental process, epithelium development, generation of neurons, growth, intracellular signal transduction, localization…	cell periphery, extracellular matrix, extracellular region, extracellular region part, extracellular space, plasma membrane, plasma membrane part, vesicle	molecular function regulator, protein binding, signaling receptor binding
hsapiens	Success	GOLGA8A	7.27635	3.40602	OK	-1.09512803330653	5e-05	0.000221809	golgin A8 family member A [Source:HGNC Symbol;Acc:HGNC:31972]	ENSG00000175265	296
hsapiens	Success	VANGL2	1.89725	4.03256	OK	1.08778620451547	5e-05	0.000221809	VANGL planar cell polarity protein 2 [Source:HGNC Symbol;Acc:HGNC:15511]	ENSG00000162738	297	anatomical structure morphogenesis, animal organ development, animal organ morphogenesis, axon development, axon guidance, cardiac chamber morphogenesis, cell differentiation, cell migration, cell motility, cell surface receptor signaling pathway, cellular developmental process, chemotaxis, developmental growth, developmental growth involved in morphogenesis, developmental process, epithelium dev…	cell periphery, plasma membrane, plasma membrane part, vesicle	protein binding
hsapiens	Success	PLD3	58.4436	27.5062	OK	-1.08728820365707	5e-05	0.000221809	phospholipase D family member 3 [Source:HGNC Symbol;Acc:HGNC:17158]	ENSG00000105223	298		extracellular region, extracellular region part, extracellular space, vesicle	protein binding
hsapiens	Success	MMP14	54.4439	25.6508	OK	-1.08576659418315	5e-05	0.000221809	matrix metallopeptidase 14 [Source:HGNC Symbol;Acc:HGNC:7160]	ENSG00000157227	299	anatomical structure morphogenesis, animal organ development, animal organ morphogenesis, biological adhesion, cell activation, cell adhesion, cell differentiation, cell growth, cell migration, cell motility, cell proliferation, cell surface receptor signaling pathway, cell-substrate adhesion, cellular developmental process, developmental process, epithelial cell proliferation, epithelium develop…	cell periphery, extracellular matrix, extracellular region, extracellular region part, extracellular space, integral component of plasma membrane, intrinsic component of plasma membrane, plasma membrane, plasma membrane part, vesicle	molecular function regulator, protein binding, signaling receptor binding
hsapiens	Success	KCTD4	2.68902	5.70074	OK	1.08406871885442	5e-05	0.000221809	potassium channel tetramerization domain containing 4 [Source:HGNC Symbol;Acc:HGNC:23227]	ENSG00000180332	300			protein binding
hsapiens	Success	KIAA1551	18.9629	8.95077	OK	-1.08309591046024	5e-05	0.000221809	KIAA1551 [Source:HGNC Symbol;Acc:HGNC:25559]	ENSG00000174718	301
hsapiens	Success	KRT80	28.5872	60.4213	OK	1.07968790406103	5e-05	0.000221809	keratin 80 [Source:HGNC Symbol;Acc:HGNC:27056]	ENSG00000167767	302	animal organ development, cell death, cell differentiation, cellular developmental process, developmental process, epithelium development, multicellular organism development, multicellular organismal process, programmed cell death, system development, tissue development		protein binding
hsapiens	Success	S100A4	1496.73	710.878	OK	-1.07414009974114	5e-05	0.000221809	S100 calcium binding protein A4 [Source:HGNC Symbol;Acc:HGNC:10494]	ENSG00000196154	303	animal organ development, cell differentiation, cellular developmental process, developmental process, intracellular signal transduction, multicellular organism development, multicellular organismal process, positive regulation of cell communication, positive regulation of cellular process, positive regulation of intracellular signal transduction, positive regulation of signaling, regulation of c…	extracellular region, extracellular region part, extracellular space, vesicle	protein binding, signaling receptor binding
hsapiens	Success	TP53I11	4.66846	9.82753	OK	1.07388214076507	5e-05	0.000221809	tumor protein p53 inducible protein 11 [Source:HGNC Symbol;Acc:HGNC:16842]	ENSG00000175274	304	cell proliferation, negative regulation of cell proliferation, regulation of cell proliferation, response to stress
hsapiens	Success	COL18A1	56.5046	26.9134	OK	-1.07004366133001	5e-05	0.000221809	collagen type XVIII alpha 1 chain [Source:HGNC Symbol;Acc:HGNC:2195]	ENSG00000182871	305	anatomical structure morphogenesis, animal organ development, animal organ morphogenesis, apoptotic process, biological adhesion, cell adhesion, cell death, cell differentiation, cell migration, cell motility, cell proliferation, cellular developmental process, developmental process, epithelium development, extracellular matrix organization, extracellular structure organization, localization of c…	extracellular matrix, extracellular region, extracellular region part, extracellular space, vesicle
hsapiens	Success	CD22	2.36686	4.9692	OK	1.07003923549783	5e-05	0.000221809	CD22 molecule [Source:HGNC Symbol;Acc:HGNC:1643]	ENSG00000012124	306	biological adhesion, cell adhesion	cell periphery, extracellular region, extracellular region part, extracellular space, plasma membrane, vesicle	protein binding
hsapiens	Success	CNIH3	17.1878	8.22987	OK	-1.06244334793306	5e-05	0.000221809	cornichon family AMPA receptor auxiliary protein 3 [Source:HGNC Symbol;Acc:HGNC:26802]	ENSG00000143786	307	regulation of cell communication, regulation of localization, regulation of molecular function, regulation of response to stimulus, regulation of signal transduction, regulation of signaling, regulation of signaling receptor activity	cell periphery, integral component of plasma membrane, intrinsic component of plasma membrane, plasma membrane, vesicle	molecular function regulator
hsapiens	Success	LBHD1	6.73422	3.23043	OK	-1.05978463958482	5e-05	0.000221809	LBH domain containing 1 [Source:HGNC Symbol;Acc:HGNC:28351]	ENSG00000162194	308
hsapiens	Success	KDM1A	415.67	199.912	OK	-1.05607355412596	5e-05	0.000221809	lysine demethylase 1A [Source:HGNC Symbol;Acc:HGNC:29079]	ENSG00000004487	309	animal organ development, apoptotic process, cell death, cell differentiation, cellular developmental process, developmental process, generation of neurons, intracellular signal transduction, multicellular organism development, multicellular organismal process, negative regulation of cell communication, negative regulation of response to stimulus, negative regulation of signal transduction, negat…		protein binding, signaling receptor binding
hsapiens	Success	ROBO4	2.01355	4.18359	OK	1.05500017418526	5e-05	0.000221809	roundabout guidance receptor 4 [Source:HGNC Symbol;Acc:HGNC:17985]	ENSG00000154133	310	anatomical structure morphogenesis, cell differentiation, cell migration, cell motility, cellular developmental process, developmental process, localization of cell, locomotion, movement of cell or subcellular component, multicellular organism development, multicellular organismal process, regulation of cell migration, regulation of cell motility, regulation of cellular component movement, regula…	extracellular region, extracellular region part, extracellular space, vesicle
hsapiens	Success	OAS3	15.0619	7.26268	OK	-1.05232985167558	5e-05	0.000221809	2'-5'-oligoadenylate synthetase 3 [Source:HGNC Symbol;Acc:HGNC:8088]	ENSG00000111331	311	regulation of catalytic activity, regulation of hydrolase activity, regulation of molecular function, response to stress	cell periphery, extracellular region, extracellular region part, extracellular space, plasma membrane	protein binding
hsapiens	Success	TAGLN	8.10697	3.90924	OK	-1.05227464562575	0.0001	0.000421842	transgelin [Source:HGNC Symbol;Acc:HGNC:11553]	ENSG00000149591	312	animal organ development, cell differentiation, cellular developmental process, developmental process, epithelium development, multicellular organism development, multicellular organismal process, system development, tissue development		protein binding
hsapiens	Success	TFPI2	6.58996	3.17986	OK	-1.051306459097	5e-05	0.000221809	tissue factor pathway inhibitor 2 [Source:HGNC Symbol;Acc:HGNC:11761]	ENSG00000105825	313	multicellular organismal process, regulation of catalytic activity, regulation of cellular protein metabolic process, regulation of hydrolase activity, regulation of molecular function, regulation of peptidase activity, response to stress, response to wounding, wound healing	extracellular matrix, extracellular region, extracellular region part	molecular function regulator
hsapiens	Success	CROCC	2.90124	6.01173	OK	1.05111057121178	5e-05	0.000221809	ciliary rootlet coiled-coil, rootletin [Source:HGNC Symbol;Acc:HGNC:21299]	ENSG00000058453	314	multicellular organismal process, positive regulation of cellular process, regulation of localization	cell periphery, extracellular region, extracellular region part, extracellular space, plasma membrane, vesicle	protein binding
hsapiens	Success	LMO7	3.0258	6.26256	OK	1.04943588934054	5e-05	0.000221809	LIM domain 7 [Source:HGNC Symbol;Acc:HGNC:6646]	ENSG00000136153	315	biological adhesion, cell adhesion, regulation of cell adhesion	cell periphery, plasma membrane	protein binding
hsapiens	Success	CBR3	12.7729	6.19321	OK	-1.04432684527044	5e-05	0.000221809	carbonyl reductase 3 [Source:HGNC Symbol;Acc:HGNC:1549]	ENSG00000159231	316	multicellular organismal process	extracellular region, extracellular region part, extracellular space	protein binding
hsapiens	Success	TM4SF19	118.33	57.4163	OK	-1.0432836149947	5e-05	0.000221809	transmembrane 4 L six family member 19 [Source:HGNC Symbol;Acc:HGNC:25167]	ENSG00000145107	317
hsapiens	Success	DNAAF3	7.54679	15.5335	OK	1.0414478987666	5e-05	0.000221809	dynein axonemal assembly factor 3 [Source:HGNC Symbol;Acc:HGNC:30492]	ENSG00000167646	318
hsapiens	Success	EPB41L4B	4.35215	8.95312	OK	1.0406622420891	5e-05	0.000221809	erythrocyte membrane protein band 4.1 like 4B [Source:HGNC Symbol;Acc:HGNC:19818]	ENSG00000095203	319	biological adhesion, cell adhesion, cell migration, cell motility, localization of cell, locomotion, movement of cell or subcellular component, multicellular organismal process, positive regulation of cell adhesion, positive regulation of cell migration, positive regulation of cell motility, positive regulation of cellular component movement, positive regulation of cellular process, positive regu…	cell periphery, plasma membrane	protein binding
hsapiens	Success	AQP3	7.94073	16.3292	OK	1.04011056501848	5e-05	0.000221809	aquaporin 3 (Gill blood group) [Source:HGNC Symbol;Acc:HGNC:636]	ENSG00000165272	320	anatomical structure morphogenesis, animal organ development, animal organ morphogenesis, cell differentiation, cellular developmental process, epithelium development, multicellular organism development, multicellular organismal process, regulation of cell differentiation, regulation of developmental process, regulation of multicellular organismal development, response to acid chemical, response …	cell periphery, plasma membrane
hsapiens	Success	COL5A3	4.36255	8.9634	OK	1.038874413269	5e-05	0.000221809	collagen type V alpha 3 chain [Source:HGNC Symbol;Acc:HGNC:14864]	ENSG00000080573	321	animal organ development, biological adhesion, cell adhesion, cell-substrate adhesion, extracellular matrix organization, extracellular structure organization, multicellular organism development, multicellular organismal process, system development	extracellular matrix, extracellular region part, vesicle	protein binding
hsapiens	Success	CPED1	2.7498	5.63687	OK	1.03556760424285	0.0001	0.000421842	cadherin like and PC-esterase domain containing 1 [Source:HGNC Symbol;Acc:HGNC:26159]	ENSG00000106034	322
hsapiens	Success	PLXNA3	4.10363	2.00469	OK	-1.03352149819283	5e-05	0.000221809	plexin A3 [Source:HGNC Symbol;Acc:HGNC:9101]	ENSG00000130827	323	anatomical structure morphogenesis, animal organ development, axon development, axon guidance, cell differentiation, cell growth, cellular developmental process, chemotaxis, developmental growth involved in morphogenesis, generation of neurons, locomotion, movement of cell or subcellular component, multicellular organism development, multicellular organismal process, neurogenesis, neuron differen…	cell periphery, plasma membrane	protein binding
hsapiens	Success	DBNDD2	11.2676	5.51019	OK	-1.03200628287876	5e-05	0.000221809	dysbindin domain containing 2 [Source:HGNC Symbol;Acc:HGNC:15881]	ENSG00000244274	324	cell differentiation, cellular developmental process, generation of neurons, multicellular organism development, multicellular organismal process, neurogenesis, neuron differentiation, neuron projection development, regulation of cellular protein metabolic process, regulation of molecular function, regulation of protein modification process, system development	vesicle	protein binding
hsapiens	Success	SLC16A3	496.723	243.062	OK	-1.03111718820117	5e-05	0.000221809	solute carrier family 16 member 3 [Source:HGNC Symbol;Acc:HGNC:10924]	ENSG00000141526	325	cell migration, cell motility, leukocyte migration, localization of cell, locomotion, movement of cell or subcellular component	cell periphery, plasma membrane	protein binding
hsapiens	Success	CYB5A	56.7174	115.698	OK	1.02850062150805	5e-05	0.000221809	cytochrome b5 type A [Source:HGNC Symbol;Acc:HGNC:2570]	ENSG00000166347	326		extracellular region part, vesicle	protein binding
hsapiens	Success	RASGRF2	5.02718	2.46922	OK	-1.02569396422413	5e-05	0.000221809	Ras protein specific guanine nucleotide releasing factor 2 [Source:HGNC Symbol;Acc:HGNC:9876]	ENSG00000113319	327	apoptotic process, cell death, intracellular signal transduction, positive regulation of apoptotic process, positive regulation of cell death, positive regulation of cellular process, positive regulation of programmed cell death, programmed cell death, regulation of apoptotic process, regulation of cell death, regulation of intracellular signal transduction, regulation of molecular function, regu…	cell periphery, plasma membrane	molecular function regulator, protein binding
hsapiens	Success	ADAM8	9.13855	4.48975	OK	-1.02533015868866	5e-05	0.000221809	ADAM metallopeptidase domain 8 [Source:HGNC Symbol;Acc:HGNC:215]	ENSG00000151651	328	anatomical structure morphogenesis, animal organ development, apoptotic process, biological adhesion, cell adhesion, cell chemotaxis, cell death, cell differentiation, cell migration, cell motility, cellular developmental process, chemotaxis, extracellular matrix organization, extracellular structure organization, intracellular signal transduction, leukocyte migration, localization of cell, locom…	cell periphery, plasma membrane, vesicle	protein binding
hsapiens	Success	ID3	10.0217	20.3781	OK	1.02389228832329	5e-05	0.000221809	inhibitor of DNA binding 3, HLH protein [Source:HGNC Symbol;Acc:HGNC:5362]	ENSG00000117318	329	anatomical structure morphogenesis, animal organ development, animal organ morphogenesis, apoptotic process, cell death, cell differentiation, cellular developmental process, epithelium development, generation of neurons, kidney development, multicellular organism development, multicellular organismal process, neurogenesis, neuron differentiation, ossification, positive regulation of apoptotic pr…		protein binding
hsapiens	Success	IL12A	1.99316	4.04717	OK	1.02185592369006	5e-05	0.000221809	interleukin 12A [Source:HGNC Symbol;Acc:HGNC:5969]	ENSG00000168811	330	animal organ development, apoptotic process, biological adhesion, cell adhesion, cell chemotaxis, cell death, cell differentiation, cell migration, cell motility, cellular developmental process, chemotaxis, intracellular signal transduction, leukocyte migration, localization of cell, locomotion, movement of cell or subcellular component, multicellular organism development, multicellular organisma…	extracellular region part, vesicle	molecular function regulator, protein binding
hsapiens	Success	CCNG2	8.17207	4.02808	OK	-1.02060922551756	5e-05	0.000221809	cyclin G2 [Source:HGNC Symbol;Acc:HGNC:1593]	ENSG00000138764	331
hsapiens	Success	HPCAL1	246.176	121.607	OK	-1.01746384229985	5e-05	0.000221809	hippocalcin like 1 [Source:HGNC Symbol;Acc:HGNC:5145]	ENSG00000115756	332		extracellular region part, vesicle	protein binding
hsapiens	Success	ARHGAP30	9.38367	18.9727	OK	1.01570081948908	5e-05	0.000221809	Rho GTPase activating protein 30 [Source:HGNC Symbol;Acc:HGNC:27414]	ENSG00000186517	333	intracellular signal transduction, regulation of intracellular signal transduction, regulation of molecular function	vesicle	molecular function regulator
hsapiens	Success	SH2B3	65.0098	32.1676	OK	-1.01504891413331	5e-05	0.000221809	SH2B adaptor protein 3 [Source:HGNC Symbol;Acc:HGNC:29605]	ENSG00000111252	334	animal organ development, cell differentiation, cellular developmental process, intracellular signal transduction, multicellular organismal process, response to wounding, system development, wound healing		protein binding
hsapiens	Success	MYO5B	5.93873	11.9519	OK	1.00901363428856	5e-05	0.000221809	myosin VB [Source:HGNC Symbol;Acc:HGNC:7603]	ENSG00000167306	335	multicellular organismal process	extracellular region part, vesicle	protein binding
hsapiens	Success	NTN4	4.29565	8.63844	OK	1.00789435173386	5e-05	0.000221809	netrin 4 [Source:HGNC Symbol;Acc:HGNC:13658]	ENSG00000074527	336	animal organ development, animal organ morphogenesis, axon development, axon guidance, cell differentiation, cellular developmental process, chemotaxis, epithelium development, generation of neurons, locomotion, movement of cell or subcellular component, multicellular organismal process, neurogenesis, neuron differentiation, neuron projection development, neuron projection guidance, regulation of…	extracellular matrix, extracellular region part	protein binding
hsapiens	Success	ABI3	9.62847	19.2837	OK	1.00200341901423	5e-05	0.000221809	ABI family member 3 [Source:HGNC Symbol;Acc:HGNC:29859]	ENSG00000108798	337	cell migration, cell motility, localization of cell, locomotion, movement of cell or subcellular component, regulation of cell migration, regulation of cell motility, regulation of cellular component movement, regulation of locomotion		protein binding
